# Supplementary material for: Correction: Longitudinal dynamics of SARS-CoV-2-specific cellular and humoral immunity after natural infection or BNT162b2 vaccination
Source: PLoS Pathog. 2026 Feb 19;22(2):e1013976. doi: 10.1371/journal.ppat.1013976 (PMC12919773; doi:10.1371/journal.ppat.1013976)
Supplement: S1 Raw Data — (XLSX) [file ppat.1013976.s001.xlsx]

## Sheet: Mild Patients
Mild Patient Nº_ER	Age range (years)	Sex	DPSO	S1 IgG_DO	S1 IgG_Ratio	Normalized Infection_Dil 1/50	Normalized Infection_Dil 1/500	Normalized Infection_Dil 1/2000	S IgG Jurkat FC	IFN S1 sfu/million PBMC	IFN N sfu/million PBMC	IFN M sfu/million PBMC	IL2 S1 sfu/million PBMC	IL2 N sfu/million PBMC	IL2 M sfu/million PBMC	IFN+IL2 S1 sfu/million PBMC	IFN+IL2 N sfu/million PBMC	IFN+IL2 M sfu/million PBMC	Sum RSV_IFN S1	Sum RSV_IFN N	Sum RSV_IFN M	Sum RSV_IL2 S1	Sum RSV_IL2 N	Sum RSV_IL2 M	Sum RSV_IFN+IL2 S1	Sum RSV_IFN+IL2 N	Sum RSV_IFN+IL2 M	Average RSV_IFN S1	Average RSV_IFN N	Average RSV_IFN M	Average RSV_IL2 S1	Average RSV_IL2 N	Average RSV_IL2 M	Average RSV_IFN+IL2 S1	Average RSV_IFN+IL2 N	Average RSV_IFN+IL2 M	Ct value at ER	Total Lymphocites	CD3 Count	CD4 Count	CD8 Count	CD4/CD8	CD19 Count	NK Count
1	30-34	female	15	1414	3.54386					1556.67	571.667	3045	1421.67	326.667	1991.67	705	166.667	1101.67	1.0992e+07	3286394	1.96587e+07	4.14185e+06	552588	4670133	6417518	1.52071e+06	9.81707e+06	23296	19281	21508	9491	5100.5	7679	30073.5	29126.5	29616.5		1092	873.6	651	210	3.1	112	94
2	55-59	male	2	58	0.145363					201.667	1326.67	98.3333	73.3333	35	15	56.6667	51.6667	16.6667	2.33704e+06	10982102	447388	434634	105380	186622	1.11133e+06	875793	227512	38062	27524.5	14792	11643	4147	9523.5	65918	56961	36599
3	30-34	male	15	168	0.421053					1051.67	1120	271.667	840	276.667	136.667	520	181.667	91.6667	9519360	5860174	2243063	4009747	1.0645e+06	618248	6.40875e+06	1941638	1.12301e+06	27498.5	15670	19939	13689.5	8485	7501.5	38383	29044.5	29304.5	33	1508	1206.4	650	413	1.57385	188	109
4	40-44	female	13	999	2.50376	41.5	93	85.5	1.21	723.333	2350	1668.33	758.333	541.667	1085	405	298.333	726.667	7.37975e+06	1.64482e+07	1.62391e+07	2.94583e+06	1220306	3.90612e+06	5518847	3957058	9.91386e+06	34016	23297	32374.5	12943.5	7509.5	12047.5	45509	44119.5	45568.5		1338	1043.64	669	360	1.85833	109	187
5	20-24	female	5	44	0.110276					730	158.333	103.333	186.667	38.3333	28.3333	171.667	41.6667	36.6667	7.2348e+06	1.7926e+06	820468	902804	243511	79531	3.24223e+06	947510	564917	33146.5	35828.5	25382.5	14423	12423.5	4799.5	62884.5	71542.5	47076		1693	1405.19	592	422	1.40284	166	119
6	20-24	male	1	58	0.145363					8.33333	58.3333	0	3.33333	1.66667	0	1.66667	0	0	7497	42591	0	12044	2479.5	677	2017.5	0	0	3022.5	2385.5	0	6021.5	1585	677	2017.5	0	0
7	45-49	male	8	39	0.0977444					206.667	383.333	181.667	191.667	73.3333	85	96.6667	61.6667	65	1153039	1463189	922868	310974	76416.5	212029	824565	491988	490726	18724	12422.5	17127	4982.5	2449	6957	28686	25843.5	25114
8	40-44	male	1	48	0.120301					0	0	18.3333	0	0	0	0	0	0	6207	0	37772	6861	0	2079.5	0	0	14671.5	3103	0	3996.5	3430	0	1039.5	0	0	14671.5		592	290.08	220	55	4	45	263
9	40-44	female	5	49	0.122807					105.577	0	29.4232	103.846	0	38.077	22.5001	0	6.9231	737190	226852	334120	647697	332167	465886	424817	154898	213878	16516.5	17504	14718.5	5625	4917.5	4839	31069	21020	22460.5
10	25-29	female	4	70	0.175439					20	20	20	0	0	0	6.66667	13.3333	5	256344	279639	268800	84382	72353.5	122003	172949	223864	154084	32340.5	36040.5	40981	7375.5	4559	6998	66361	44877.5	52949.5		1069	748.3	539	200	2.695	137	182
11	25-29	male	2	41	0.102757					396.667	70	220	306.667	0	153.333	145	1.66667	68.3333	3.92945e+06	448342	2119964	797889	24533	502611	2086290	7910	1035130	32342.5	18324	30801	7118	3721	7349	47611.5	7910	50142
12	20-24	female	4	58	0.145363					73.3333	135	0	68.3333	0	0	36.6667	6.66667	0	1.3822e+06	569508	175990	282828	46324	62931.5	718358	129570	22783.5	37631	10007.5	11756	8494	4646	6722.5	51779	39520.5	11391.5
13	45-49	female	5	273	0.684211					166.667	51.6667	368.333	150	0	158.333	73.3333	5	103.333	1529022	263910	2.17468e+06	543854	19116	409142	888814	31074.5	1019652	29469	16416.5	19426	9363.5	3185.5	6768	38569	18848	32891.5		2753	2202.4	1445	679	2.12813	252	294
14	30-34	female	10	66	0.165414					91.6667	10	0	63.3333	0	0	23.3333	0	0	455720	19077	3009.5	180396	0	0	178134	0	0	15785.5	3943	3009.5	4875	0	0	21311.5	0	0
15	50-54	male	7	188	0.471178					83.3333	8.33333	8.33333	186.667	100	96.6667	48.3333	1.66667	1.66667	932365	142858	125612	301674	160428	133080	629747	117695	66632	30059.5	14833	14048	5383.5	5335	4616	38421.5	41843	22768
16	50-54	male	15	967	2.42356	39.5	111	110	1.159	166.667	178.333	370	136.667	21.6667	163.333	65	5	96.6667	1.46019e+06	818368	2180272	466833	77472	406354	884686	171854	955374	22300.5	12021	17237.5	9342.5	5745.5	7142.5	35748	25560.5	27882.5		1905	1333.5	549	763	0.719528	235	324
17	30-34	male	8	65	0.162907	60.5	98.5	96.5	0.8	70	0	21.6667	0	0	0	13.3333	0	3.33333	577826	0	102612	54147.5	0	36999	145634	0	60638.5	27515	0	15891	5577.5	0	7076	40518.5	0	60638.5		1112	856.24	573	263	2.17871	101	145
18	45-49	female	15	611	1.53133	19.5	90	114.5	2.133	1698.33	886.667	1293.33	1683.33	763.333	1285	936.667	360	753.333	11937390	4.33224e+06	9.10178e+06	6205366	2125587	4791871	8436940	2.28126e+06	6430151	22927	15572.5	22754	12289.5	9291	12386	29535.5	20280.5	27841		1318	856.7	593	256	2.31641	150	296
19	20-24	female	9	48	0.120301					580	875	996.667	330	415	525	223.333	290	391.667	5657987	6263545	9.63961e+06	1226762	836914	1.70087e+06	3.48835e+06	3.5396e+06	5432190	32135	23590.5	31908.5	12041	6559	10625.5	52064.5	40663	46257.5		2740	1972.8	1125	711	1.58228	468	289
20	60-64	female	2	39	0.0977444					21.6667	1.66667	1.66667	28.3333	0	11.6667	5	0	1.66667	92645	6855	4368.5	29583.5	2062.5	11735	11776.5	0	4368.5	13942	6855	4368.5	3494.5	2062.5	2646.5	7470.5	0	4368.5		1648	1334.88	666	646	1.03096	153	152
21	55-59	female	7	72	0.180451					205	51.6667	40	98.3333	0	0	58.3333	3.33333	3.33333	1.27346e+06	316830	145784	435784	54437	27475	649102	81968.5	49919.5	20006.5	18884.5	9816.5	10526	5065.5	3659	35055	27979	26835		1300	988	577	381	1.51444	95	206
22	50-54	female	7	47	0.117794					478.333	318.333	610	185	73.3333	153.333	143.333	56.6667	106.667	3867911	1236224	3249282	621086	220356	272562	1.76143e+06	486314	1.28093e+06	26625.5	12935.5	18237	9915.5	7791	5166.5	41719	28606	41060
23	60-64	female	6	388	0.972431					333.333	791.667	1168.33	251.667	185	581.667	155	143.333	420	4045968	4957823	9.07531e+06	1.52562e+06	602601	2308335	2.67963e+06	2243727	5028034	33276	19256	24509	13555.5	6421.5	10835.5	44864.5	40249.5	36888		1578	1136.16	662	456	1.45175	235	197
24	50-54	female	1	49	0.122807					0	0	11.6667	3.33333	0	0	0	0	0	9458	40145.5	18135.5	27517.5	11611.5	2867.5	9458	40145.5	2038	9458	40145.5	3550.5	6879	2322	955.5	9458	40145.5	2038		2789	1812.85	1312	394	3.32995	752	223
25	45-49	female	14	1114	2.79198					330	300	131.667	436.667	70	120	195	40	43.3333	2.43334e+06	1.381e+06	563890	1.47734e+06	317115	500396	1705015	483434	253520	23958	15058.5	13375	8958.5	5833	7152.5	28669	35816.5	19418
26	50-54	female	5	41	0.102757					1.66667	28.3333	0	0	0	10	0	0	0	55009.5	102589	2089.5	12490	10849	59466	50453.5	16518	0	52731.5	10681	1044.5	2571.5	3616	6433.5	50453.5	16518	0		2216	1794.96	1039	726	1.43113	228	183
27	30-34	female	5	109	0.273183					0	0	0	36.6667	36.6667	3.33333	0	0	0	24101.5	30334	20363.5	75134	106110	41121.5	10266	13838.5	7959.5	5233	4333	3931	4179	5407	4112	4242	3459.5	3979.5		1736	1336.72	939	386	2.43264	157	237
28	25-29	female	5	52	0.130326	89	95	99	0.191	0	0	0	8.33333	6.66667	0	8.33333	0	0	188880	48217	47751	33537	66457	14411	160169	42644.5	11755	23909	16072	7408	3084	9328	3490	27277.5	22404	11755		1701	1275.75	807	418	1.93062	108	312
29	35-39	male	4	51	0.12782					8.33333	0	0	23.3333	0	0	0	0	0	158293	36707	7028	322114	143954	186064	125628	4537	0	17224	6138	3514	5608	6330	5638.5	20951	4537	0		1533	1211.07	760	359	2.11699	94	218
30	35-39	female	15	701	1.75689					3445	838.333	636.667	1123.33	570	615	791.667	243.333	255	17162847	3938232	3.45262e+06	3.25428e+06	1.47096e+06	2477628	7.586e+06	2031879	2.35456e+06	16258.5	14350.5	16241	8814.5	7242	11481	30651.5	24407.5	27306		2129	1532.88	1054	430	2.45116	381	177
31	35-39	female	11	67	0.16792	55	91	97	1.194	896.667	1185	118.333	446.667	186.667	76.6667	255	163.333	46.6667	7.8295e+06	6747524	936469	1591570	373409	435107	3.09994e+06	2.06106e+06	564296	28512.5	18674	23659.5	10582.5	5220	11459	38170	38685	30732		1503	1112.22	849	237	3.58228	165	219
32	30-34	female	6	257	0.64411					501.667	31.6667	131.667	61.6667	0	31.6667	65	0	26.6667	3.3756e+06	161628	695664	367005	44302.5	140876	899808	4367	372781	22147	13739.5	16770.5	10538	7787.5	5492.5	45109.5	4367	41419.5	37	962	673.4	423	231	1.83117	125	154
Convalescence_Mild Patient Nº_ER	DPSO	S1 IgG_DO	S1 IgG_Ratio	Normalized Infection_Dil 1/50	Normalized Infection_Dil 1/500	Normalized Infection_Dil 1/2000	S IgG Jurkat FC	IFN S1 sfu/million PBMC	IFN N sfu/million PBMC	IFN M sfu/million PBMC	IL2 S1 sfu/million PBMC	IL2 N sfu/million PBMC	IL2 M sfu/million PBMC	IFN+IL2 S1 sfu/million PBMC	IFN+IL2 N sfu/million PBMC	IFN+IL2 M sfu/million PBMC	Sum RSV_IFN S1	Sum RSV_IFN N	Sum RSV_IFN M	Sum RSV_IL2 S1	Sum RSV_IL2 N	Sum RSV_IL2 M	Sum RSV_IFN+IL2 S1	Sum RSV_IFN+IL2 N	Sum RSV_IFN+IL2 M	Average RSV_IFN S1	Average RSV_IFN N	Average RSV_IFN M	Average RSV_IL2 S1	Average RSV_IL2 N	Average RSV_IL2 M	Average RSV_IFN+IL2 S1	Average RSV_IFN+IL2 N	Average RSV_IFN+IL2 M		Total Lymphocites	CD3 Count	CD4 Count	CD8 Count	CD4/CD8	CD19 Count	NK Count
1	38	2514	6.30075					105	38.3333	166.667	180	55	261.667	83.3333	21.6667	111.667	455096	144431	750048	366138	119712	716430	409601	107628	585618	14432.5	11517.5	15067	6848	7223	9049	16682	17226.5	17508		1471	1162.09	722	419	1.72315	93	215
3	36	1950	4.88722	9.95	71.95	94.75	2.89216	158.333	240	90	183.333	51.6667	70	73.3333	38.3333	45	1046790	1275315	576578	875498	372966	343114	642250	555933	446307	18950	16164	18508.5	10897.5	9316.5	7693.5	24981.5	37288	26339.5		2525	1969.5	1147	664	1.72741	371	151
4	24	2034	5.09774	50.5	98.5	94	2.278	23.3333	173.333	341.667	45	41.6667	51.6667	21.6667	26.6667	25	211424	863700	542077	151344	143499	151112	210621	192938	216974	28618	16545.5	5729	10776	9693	8256.5	30210	25068	26547.5		1887	1434.12	494	515	0.959223	193	262
5	26	1144	2.86717	33.75	90	95.8	3.01554	446.667	345	366.667	395	220	356.667	233.333	136.667	175	3.47892e+06	2.02743e+06	2.39413e+06	1444417	556234	923724	2339405	1181267	1504250	25126.5	18702.5	20850.5	11371	7658.5	7957	32474.5	27241	27582.5		1889	1511.2	919	478	1.92259	164	194
8	22	599	1.50125					188.333	276.667	318.333	200	216.667	223.333	105	83.3333	111.667	1470952	1539853	1.71662e+06	1.00036e+06	712696	761954	960408	799718	931744	23907.5	17575	17087.5	14711	9683	10301.5	27843	31983.5	25367.5
10	22	1036	2.59649					201.667	413.333	498.333	226.667	295	456.667	111.667	165	271.667	1.31987e+06	2.46148e+06	2.99966e+06	909964	914468	1921914	1022075	1.11964e+06	2.13036e+06	20760	19170.5	19607.5	8580	7276	11051	28029	20963	25270		2695	2048.2	2046	756	2.70635	506	346
13	25	938	2.35088					105	90	108.333	80	56.6667	81.6667	51.6667	31.6667	50	735329	392368	507794	59251	37285	51433.5	455604	238201	309528	22427	14713.5	14882.5	2021	1697.5	1734.5	29415	24848	21749.5		2951	2331.29	1560	71	21.9718	246	338
15	26	2749	6.88972					220	13.3333	255	381.667	20	75	116.667	0	26.6667	1211154	114248	905916	2000640	248503	287058	829570	37529	393478	16294.5	8851	11367	15417	11876.5	7320.5	21830	12509	35770		2399	2015.16	763	1211	0.630058	73	311
16	36	2789	6.98997	10	93	120	2.431	108.333	41.6667	186.667	120	23.3333	216.667	63.3333	15	116.667	696674	314547	1.22793e+06	300532	62140	538054	513126	153336	994307	18034.5	15817.5	19424	7369.5	5178	7975.5	26950.5	28702	27331		2937	1997.16	456	1206	0.378109	282	637
17	27	2750	6.89223	5	27.5	60.5	3.465	480	178.333	751.667	185	178.333	1110	90	51.6667	396.667	1.98601e+06	575802	3.65686e+06	756296	424416	3477715	654432	241074	2438064	12843	8993	15468.5	10521	6143	9982.5	19717.5	11577.5	19853.5		1968	1318.56	836	426	1.96244	239	348
18	45	2562	6.42105	10	73	86.5	3.019	396.667	178.333	300	396.667	150	156.667	268.333	80	88.3333	3.18431e+06	1.14291e+06	1.01881e+06	1537271	676917	708734	2.67227e+06	864314	761524	26649.5	21519	12171	10994.5	10538.5	10551.5	33042.5	36084.5	31079		1349	768.93	516	243	2.12346	148	429
19	30	545	1.36591					201.667	228.333	290	155	176.667	236.667	95	123.333	146.667	1.58197e+06	1.23222e+06	2.14778e+06	343070	427683	785650	859988	894186	1497798	25416	17734.5	24686.5	7049.5	7784.5	11289	28908.5	23718.5	34590		2001	1500.75	852	568	1.5	292	196
20	28	541	1.35589					40	100	60	55	61.6667	45	20	40	18.3333	234038	587476	231922	172955	133013	125884	174193	339627	154044	17490	18637	12056	9795.5	6570	7444.5	23225	26171	25593.5		1404	1038.96	509	499	1.02004	159	178
21	33	3150	7.89474	5.65	23.5	56.7	4.02762	318.333	163.333	225	321.667	166.667	263.333	165	40	135	2.32916e+06	744776	1.35003e+06	1.27779e+06	510260	1044397	1652656	374236	1.06411e+06	24148	14988.5	19557	12351.5	8724.5	12363.5	32733	26728.5	25511		3249	2501.73	1469	1068	1.37547	400	332
23	34	142	0.35589					463.333	598.333	1233.33	458.333	403.333	1246.67	285	250	781.667	4241315	3958845	9.01264e+06	2.71162e+06	1.31071e+06	5596157	3.22788e+06	2.71474e+06	7.00545e+06	28231.5	20619	23593	16382.5	8765	13926.5	34683	32252.5	28856.5		2066	1508.18	864	618	1.39806	351	200
24	22	2372	5.94486	7.65	51.15	83.5	2.87978	210	861.667	786.667	241.667	111.667	790	136.667	71.6667	373.333	1.05889e+06	4.12683e+06	1887242	808762	177640	1.27112e+06	856913	757174	1.09486e+06	16539.5	15965	16620	10605	5443.5	13768.5	20997	33509	29589		3093	1886.73	1364	382	3.57068	878	284
26	26	346	0.867168					15	50	40	51.6667	26.6667	26.6667	10	20	8.33333	254366	382373	100714	126038	135914	112672	240842	301458	71566.5	34462.5	23425	6947.5	5005	7367.5	6256.5	40139.5	33495	13371.5		3138	2416.26	1396	1013	1.37808	510	190
27	35	740	1.85464					131.667	93.3333	215	153.333	140	113.333	73.3333	70	55	540756	499254	371866	778614	413885	425188	409497	415866	236434	13405.5	16276	5810	16106	9716.5	11491	17852	18083.5	14849		1896	1459.92	964	449	2.14699	222	198
28	28	721	1.80702	43.5	92.5	94.5	1.148	568.333	376.667	636.667	651.667	255	588.333	355	175	393.333	4.58643e+06	2101084	5.02827e+06	2.60473e+06	1.00624e+06	1.90203e+06	3504454	1.40356e+06	3845849	26282	18099	25892	12996.5	12581	10627	32307	26514	32205		2590	1942.5	1329	587	2.26405	297	321
29	25	1003	2.51378					141.667	180	358.333	220	215	333.333	86.6667	110	195	918078	1.38701e+06	2585731	635214	513358	1144832	654432	1.1035e+06	1958256	21109	25275.5	23566	9391	7761.5	11235.5	25363.5	34382.5	33102.5		1718	1340.04	887	418	2.12201	148	224
30	36	1085	2.7193					2391.67	730	300	775	318.333	248.333	461.667	156.667	116.667	1.12737e+07	2887239	1.48759e+06	2034753	757835	763356	4686142	1.38613e+06	759090	15373	12264	14085	7863.5	6201	7552.5	32434.5	26035	18514		4443	3065.67	1988	980	2.02857	698	663
31	37	1057	2.64912	27	80.5	94.5	2.195	366.667	503.333	368.333	410	381.667	308.333	228.333	265	193.333	3.1551e+06	3784338	2144883	1713942	1.50419e+06	1.14018e+06	2314366	2.73856e+06	1.5816e+06	27735.5	24423	18897.5	12428	11651.5	10679.5	32626.5	33311.5	26330.5		1499	1034.31	780	219	3.56164	184	263
32	27	3147	7.88722					530	53.3333	326.667	260	0	270	130	5	190	2499282	158945	1.82167e+06	913190	230498	1.09059e+06	1203269	42196.5	1338240	15178.5	7100	17533	9159	11908	10702.5	28804	6959	22415.5		1098	823.5	541	271	1.99631	156	101

## Sheet: Moderate Patients
Moderate Patient Nº_ER	Age	Sex	Length of hospital stay (Days)	Corticosteroids_COVID-19 treatment during hospitalization	Tocilizumab_COVID-19 treatment during hospitalization	Oxygen_COVID-19 treatment during hospitalization	DPSO	S1 IgG_DO	S1 IgG_Ratio	Normalized Infection_Dil 1/50	Normalized Infection_Dil 1/500	Normalized Infection_Dil 1/2000	S IgG Jurkat FC	IFN S1 sfu/million PBMC	IFN N sfu/million PBMC	IFN M sfu/million PBMC	IL2 S1 sfu/million PBMC	IL2 N sfu/million PBMC	IL2 M sfu/million PBMC	IFN+IL2 S1 sfu/million PBMC	IFN+IL2 N sfu/million PBMC	IFN+IL2 M sfu/million PBMC	Sum RSV_IFN S1	Sum RSV_IFN N	Sum RSV_IFN M	Sum RSV_IL2 S1	Sum RSV_IL2 N	Sum RSV_IL2 M	Sum RSV_IFN+IL2 S1	Sum RSV_IFN+IL2 N	Sum RSV_IFN+IL2 M	Average RSV_IFN S1	Average RSV_IFN N	Average RSV_IFN M	Average RSV_IL2 S1	Average RSV_IL2 N	Average RSV_IL2 M	Average RSV_IFN+IL2 S1	Average RSV_IFN+IL2 N	Average RSV_IFN+IL2 M	Ct value at ER	Total Lymphocites	CD3 Count	CD4 Count	CD8 Count	CD4/CD8	CD19 Count	NK Count
1	85-89	male	29	No	No	No	4	55	0.137845					0	0	1.66667	1.66667	0	0	0	0	0	1121	2002.5	3998.5	8144	0	1053.5	0	0	2008	1121	2002.5	2525.5	2233	0	526.5	0	0	2008		645	451.5	201	240	0.8375	9	182
2	70-74	female	7	No	No	Yes	9	224	0.561404					16.6667	10	8.33333	21.6667	3.33333	3.33333	1.66667	5	3.33333	151164	52581.5	10772	103413	52348.5	56149.5	2529.5	37266.5	4457.5	36087	15220	4333	5039.5	3446.5	3756	2529.5	20554	2228.5	21.6
3	90-94	female	5	Yes	No	No	8	286	0.716792					43.3333	85	3.33333	36.6667	36.6667	36.6667	43.3333	43.3333	43.3333	657973	135164	37410	66271	1936	55934.5	27629	0	25158.5	34630	5109.5	15029	3487	968	4404.5	27629	0	25158.5
4	50-54	male	5	Yes	No	No	9	41	0.102757	73.5	123.5	125	0.383	80	0	56.6667	48.3333	0	6.66667	30	0	6.66667	712614	0	295060	363655	3295	62244	446645	0	87733	26467.5	0	13691.5	15338.5	3295	5513.5	41720.5	0	19710.5		498	333.66	263	67	3.92537	88	72
5	50-54	female	6	Yes	No	Yes	5	55	0.137845					13.3333	3.33333	15	0	0	0	3.33333	0	3.33333	33851	23091.5	55305.5	33959	20775.5	55249.5	5738	0	15025	8462.5	23091.5	10757.5	4850.5	3021.5	3682.5	5738	0	15025	14.5	982	589.2	257	121	2.12397	110	161
6	40-44	male	3	No	No	No	8	46	0.115288					25	8.33333	20	30	0	35	1.66667	0	0	257946	60782	111161	105356	50831	137420	143758	16969.5	26538.5	20417	7999.5	10452	5141	4498	6463	35291.5	5656.5	7145		1059	751.89	375	340	1.10294	105	181
7	30-34	male	3	Yes	No	Yes	9	115	0.288221					938.333	1700	373.333	680	525	145	396.667	306.667	110	7374526	9.33337e+06	2313552	2.14722e+06	847375	389537	4554869	2.69163e+06	1300313	25820.5	18156	19883.5	10030	5025.5	7478.5	37410.5	28523	36947.5		NO
8	60-64	male	2	Yes	No	No	12	1854	4.64662					268.333	158.333	310	165	0	140	43.3333	0	51.6667	1634960	852572	1700926	450510	127892	650982	379550	42074.5	526274	18930	15952	17432	5931.5	7491.5	9016.5	23673.5	11355	29678.5		1550	976.5	714	251	2.84462	170	338
9	65-69	male	9	Yes	No	Yes	11	53	0.132832					115	36.6667	86.6667	91.6667	23.3333	35	43.3333	6.66667	15	1.03358e+06	181332	428640	265820	25125	81203	541410	45362.5	273826	28241	13814.5	15211	9576.5	3624.5	7823.5	41152.5	22681	60159		710	269.8	199	65	3.06154	55	380
10	50-54	male	10	No	Yes	No	5	40	0.100251					53.3333	31.6667	36.6667	35	3.33333	18.3333	18.3333	3.33333	11.6667	366206	91814.5	214706	101719	4400	33098.5	206369	28227.5	132166	19228	9170.5	19376	8161	1847.5	4483.5	31157.5	14113.5	42855.5
11	70-74	male	6	No	No	Yes	2	172	0.431078	94.5	101	97	0.209	51.6667	45	66.6667	0	0	0	6.66667	11.6667	10	452947	472576	498266	64550.5	40141.5	72462	128078	305452	206298	25199.5	33475	22122.5	5209	5258.5	5162	34067	56834	41077.5	22.9	1223	1051.78	437	600	0.728333	114	55
12	50-54	male	8	Yes	Yes	Yes	8	126	0.315789					46.6667	58.3333	96.6667	36.6667	5	33.3333	26.6667	1.66667	11.6667	242160	383153	103582	66158	20592.5	37497.5	200887	1205	37769.5	16246.5	20306	3465.5	4666.5	5880	2981.5	25110	1205	10824.5	24.1	1169	689.71	437	247	1.76923	88	378
13	50-54	male	5	Yes	No	Yes	7	55	0.137845					123.333	38.3333	43.3333	66.6667	5	0	50	6.66667	1.66667	1.62761e+06	385514	299002	199538	20143.5	25203	774223	222915	135282	37607.5	21397.5	15082.5	7674	2924.5	4560	44895	54202	46023	27.46	712	420.08	325	92	3.53261	141	147
14	45-49	male	3	Yes	No	No	7	2580	6.46617					375	41.6667	341.667	206.667	0	223.333	75	6.66667	108.333	3237397	319784	2394546	638069	96924	623246	653094	91114	1127539	27086.5	17639.5	21789.5	6975.5	3278	6254.5	26502	21054	31792.5		2076	1349.4	733	499	1.46894	373	421
15	50-54	male	6	Yes	No	Yes	6	141	0.353383					148.333	13.3333	36.6667	43.3333	13.3333	10	20	6.66667	5	979096	98169	88428	97442.5	49741	15053	200968	92203.5	30545	23314.5	24542	8351.5	6453	5458.5	2920.5	33518.5	46101.5	19808	34.2
16	50-54	male	29	Yes	No	Yes	16	1689	4.23308					96.6667	3.33333	0	0	0	0	0	0	0	290301	23500.5	3407.5	0	1199	1185	0	0	0	9838.5	11750	3407.5	0	1199	1185	0	0	0	27.2
17	50-54	male	4	Yes	No	Yes	5	63	0.157895					51.6667	3.33333	75	0	0	26.6667	6.66667	1.66667	20	337499	17280.5	281414	39683.5	43829	107627	86843.5	10895.5	115802	19318.5	5154.5	12621.5	3292	5757.5	5188.5	28947.5	6078	17357		542	363.14	238	122	1.95082	100	58
18	55-59	male	7	Yes	No	Yes	3	55	0.137845					10	0	96.6667	5	5	15	1.66667	0	5	181514	0	308601	30862	15728.5	24122	103328	0	112745	42161.5	0	10149.5	9885.5	3034	3543.5	99620	0	43186.5		644	521.64	331	184	1.79891	41	77
19	60-64	male	5	Yes	No	Yes	10	179	0.448622	14	61	71	1.486	216.667	0	46.6667	48.3333	0	18.3333	25	1.66667	18.3333	1305618	4237.5	197604	173735	14028.5	91788.5	191889	2388.5	134707	19101.5	4237.5	12587	9356.5	4675.5	10236	25897.5	2388.5	24054.5		853	417.97	205	208	0.985577	66	365
20	60-64	male	2	Yes	No	No	9	352	0.882206					81.6667	6.66667	13.3333	18.3333	0	26.6667	0	0	1.66667	306713	32963	122172	46513.5	9913.5	93626.5	81345.5	8348.5	94344	11100	6298.5	18971.5	4322.5	2478	7500.5	38033.5	2782.5	28956
21	50-54	male	4	Yes	No	No	6	35	0.0877193					461.667	60	60	38.3333	1.66667	8.33333	46.6667	0	11.6667	2.74545e+06	227497	314812	226684	71868	199958	722364	6821	146016	19305.5	10158	14745.5	6786.5	3027.5	8781.5	45763.5	4765.5	25586.5		646	406.98	215	186	1.15591	69	168
22	60-64	female	6	Yes	No	Yes	9	41	0.102757					291.667	38.3333	45	45	13.3333	18.3333	20	1.66667	0	2310744	107846	174025	67175	23206.5	48832.5	112794	3205.5	0	26984.5	10065	9978.5	3642	2160.5	4622	17682	3205.5	0		806	668.98	104	294	0.353741	98	37
23	55-59	male	5	Yes	No	No	8	53	0.132832	53.5	96	106	0.706	145	56.6667	51.6667	73.3333	13.3333	31.6667	38.3333	5	11.6667	622838	179748	241057	174473	33715	73211	341184	103662	176584	14134.5	9578.5	15612	7485.5	6742.5	8205.5	29975.5	52486.5	51935.5		832	582.4	402	176	2.28409	102	147
24	75-79	female	6	Yes	No	No	7	73	0.182957					40	18.3333	65	85	58.3333	71.6667	10	3.33333	6.66667	320892	104922	413129	111932	60748	94620	159580	68882	114840	34374.5	38485.5	15182.5	4124	3259.5	4329.5	53193	68882	28710		1108	819.92	372	232	1.60345	135	128
25	65-69	female	11	Yes	No	Yes	12	46	0.115288	75	96.5	97	0.191	56.6667	76.6667	48.3333	38.3333	11.6667	26.6667	21.6667	6.66667	10	683966	367774	276218	242126	91464.5	78826.5	456372	122118	154832	35469	12760.5	16800	13589	12696	5854.5	55697	19020	38082	25.3	784	533.12	210	316	0.664557	106	142
26	65-69	male	7	No	No	Yes	8	52	0.130326					25	0	43.3333	0	0	0	1.66667	0	0	265004	16515	87679	28157	7952	18339	114824	0	34416.5	18052	16515	3887	2645	3722	2122	33273	0	12363		570	330.6	160	159	1.00629	53	181
27	80-84	male	5	Yes	No	No	5	313	0.784461					235	118.333	861.667	91.6667	0	133.333	26.6667	0	61.6667	744920	357783	3.02119e+06	137560	6725.5	130436	122852	0	418038	10293	10069.5	11687.5	4537.5	3362.5	3066.5	13348.5	0	22600		488	322.08	525	68	7.72059	118	48
28	45-49	female	1	No	No	No	11	669	1.67669					16.6667	15	18.3333	10	0	5	3.33333	1.66667	6.66667	144752	77216.5	56190.5	53608.5	10247	14555	25163	2993	23314.5	27759.5	18457	8921.5	9915.5	7436	4558	25163	2993	9496
29	40-44	female	4	No	No	No	8	113	0.283208					188.333	303.333	105	131.667	90	53.3333	70	58.3333	33.3333	1353139	1.16002e+06	755494	474191	79451	82026	938441	451454	426661	24368	12708	23918	12269.5	2812.5	4754.5	44687	24667	43139.5	38.2
30	40-44	male	8	Yes	Yes	Yes	11	43	0.107769					33.3333	21.6667	13.3333	30	0	23.3333	6.66667	1.66667	0	162983	82448	81742	348488	165227	351697	89136.5	31317.5	52932	10858	7124.5	8461	5142	3887	5290.5	17665	10413.5	22962.5		667	480.24	315	153	2.05882	105	79
31	70-74	female	3	No	No	No	6	1035	2.59398					305	83.3333	111.667	145	0	156.667	25	1.66667	40	1.33318e+06	418713	780004	695358	282966	678532	169942	66198.5	398312	13215.5	12373.5	18167	7654.5	7755.5	7129.5	15650	15641.5	25858.5		1596	1244.88	969	271	3.57565	193	161
32	55-59	male	3	No	No	No	11	62	0.155388					0	0	0	0	0	0	0	0	0	20973.5	19816	23176.5	29060.5	30029.5	39844.5	17425.5	13713.5	16338.5	4194.5	7702.5	4465.5	2134.5	3537	3823.5	5707	6856.5	6507.5		578	473.96	303	166	1.8253	33	67
33	40-44	female	3	No	No	No	5	40	0.100251					413.333	161.667	48.3333	198.333	0	25	145	0	3.33333	3911093	1.00976e+06	729588	725788	51948.5	179200	1968294	248352	275735	26943.5	14161.5	20138	9610	3820	7661	37397	29524.5	27573		1191	762.24	497	26	19.1154	91	330
34	50-54	male	8	Yes	No	Yes	2	33	0.0827068	94	105.5	93	0.32	100	53.3333	28.3333	58.3333	36.6667	10	30	15	1.66667	596924	495879	126067	267682	178254	21063	351642	356419	36398.5	19744	29632	13260.5	10240	12154.5	3063.5	35560.5	64693.5	21617		827	587.17	420	160	2.625	43	192
Convalescence_Moderate Patient Nº	Días sintomatologia	S1 IgG_DO	S1 IgG_Ratio	Normalized Infection_Dil 1/50	Normalized Infection_Dil 1/500	Normalized Infection_Dil 1/2000	S IgG Jurkat FC	IFN S1 sfu/million PBMC	IFN N sfu/million PBMC	IFN M sfu/million PBMC	IL2 S1 sfu/million PBMC	IL2 N sfu/million PBMC	IL2 M sfu/million PBMC	IFN+IL2 S1 sfu/million PBMC	IFN+IL2 N sfu/million PBMC	IFN+IL2 M sfu/million PBMC	Sum RSV_IFN S1	Sum RSV_IFN N	Sum RSV_IFN M	Sum RSV_IL2 S1	Sum RSV_IL2 N	Sum RSV_IL2 M	Sum RSV_IFN+IL2 S1	Sum RSV_IFN+IL2 N	Sum RSV_IFN+IL2 M	Average RSV_IFN S1	Average RSV_IFN N	Average RSV_IFN M	Average RSV_IL2 S1	Average RSV_IL2 N	Average RSV_IL2 M	Average RSV_IFN+IL2 S1	Average RSV_IFN+IL2 N	Average RSV_IFN+IL2 M		Total Lymphocites	CD3 Count	CD4 Count	CD8 Count	CD4/CD8	CD19 Count	NK Count
4	32	3256	8.1604	2	32	69	2.75	483.333	115	353.333	383.333	476.667	476.667	226.667	390	390	2803317	590322	1813969	1503480	314036	810384	1855296	399531	1136501	19333	17126.5	17109.5	12850	8553	8425.5	27283	26222	21624		985	709.2	548	158	3.46835	140	127
5	29	3310	8.29574					711.667	213.333	930	598.333	240	820	225	80	333.333	3097922	828526	3832343	2.47037e+06	753315	2224606	1.61466e+06	441787	2.16076e+06	14525.5	12896	13648	13332	9535	8645	23951.5	19550	21442		1431	958.77	625	284	2.2007	205	263
6	28	1718	4.30576					213.333	141.667	161.667	88.3333	21.6667	60	46.6667	13.3333	25	1.29212e+06	475764	300757	380004	62145.5	231212	493956	85312.5	141569	20128.5	11321	6788	13345.5	7352.5	10542	35792.5	18988.5	19366.5
7	30	3035	7.60652					378.333	496.667	485	740	421.667	631.667	231.667	133.333	205	1946819	1849030	2246695	3464848	1520180	2.16589e+06	1.4381e+06	753305	1.35103e+06	16721.5	12094	15193.5	15181.5	11522	11174.5	19925.5	16965	20958		1949	1461.75	956	444	2.15315	165	164
8	32	3004	7.52882	3.95	38.3	78.75	3.20856	730	298.333	735	608.333	238.333	641.667	328.333	81.6667	228.333	3625573	1.00913e+06	2.31828e+06	2.33499e+06	746294	2.25901e+06	2349093	533284	1267231	16464.5	11072	10649	12400	9525	11308	23487.5	20038.5	18072
9	33	3358	8.41604	3.2	11.75	30.7	5.12281	460	116.667	520	635	278.333	460	270	83.3333	220	3270495	559836	2.73345e+06	3970417	1465795	1.98761e+06	2598125	403488	1.73219e+06	23694	15982.5	17501.5	20574	16418.5	14008	32124	16185.5	26279.5		1388	694	478	206	2.32039	75	581
11	23	1955	4.89975	2	25	64	2.57	825	493.333	766.667	958.333	715	888.333	468.333	281.667	453.333	6762986	3.58951e+06	5294834	5881826	3768252	3830765	5169219	2618529	4.23624e+06	27418	24249.5	23017	20132	17199	14102.5	36862.5	30995.5	31139.5		1997	1637.54	617	975	0.632821	182	115
12	33	2874	7.20301					105	83.3333	183.333	115	28.3333	123.333	38.3333	10	46.6667	337194	330514	641675	315424	157605	416124	166832	78986.5	450064	10362.5	13045.5	11432.5	7758	11746	9656.5	14658.5	26328.5	33142.5		1792	1200.64	738	446	1.65471	370	205
13	32	3060	7.66917					673.333	200	591.667	890	296.667	523.333	453.333	106.667	206.667	5565352	886168	2440537	4703970	1316094	2252639	4.44119e+06	636064	1814044	27241	13702.5	13699.5	17300	14186.5	13868	32301	18254	28383.5		1683	1043.46	743	282	2.63475	254	389
14	31	3223	8.07769					200	96.6667	358.333	230	111.667	281.667	121.667	46.6667	135	1.42374e+06	611239	1535366	758030	286104	977630	1120728	446498	1184114	24413	21304	14292.5	10614	8715	11133.5	31126.5	32641.5	29342
17	27	3032	7.599					440	75	390	311.667	90	271.667	91.6667	31.6667	101.667	1671515	416510	1677615	835457	272130	628720	656928	261780	742248	12528	17561	14351.5	7963.5	7385	6884.5	24220	26873.5	25740.5		974	545.44	278	238	1.16807	290	132
18	39	3190	7.99499	3.15	11.65	36.1	4.02222	13.3333	26.6667	195	25	26.6667	46.6667	3.33333	6.66667	16.6667	12951.5	130922	375240	115053	94241	123875	1008	8890	139020	3237.5	12965	6423.5	14818.5	11671.5	7810	1008	6388.5	26092.5
19	21	3056	7.65915	7.5	57	79	3.158	838.333	161.667	300	553.333	428.333	466.667	226.667	73.3333	210	2.91692e+06	614481	1.29799e+06	1953656	1337398	1.60425e+06	1239879	334327	1.03703e+06	11478	11865.5	14008	11866	10331	11384.5	17975	14281.5	16217.5		1175	787.25	464	320	1.45	82	291
20	29	2544	6.37594					838.333	223.333	436.667	390	115	381.667	225	38.3333	216.667	6.12739e+06	849224	2677170	233691	89931.5	348884	2757119	310172	1805635	24364	12674.5	20483	1825.5	1977.5	2687	40987.5	26711.5	28129.5		811	592.03	237	318	0.745283	46	144
21	29	3152	7.89975					50	20	183.333	33.3333	36.6667	83.3333	13.3333	10	26.6667	137981	59799.5	400858	52769	17854	111816	67575	43815.5	205038	9112.5	8369	7242	5704	2173	4643.5	21312	7302.5	24804.5		1408	1168.64	646	481	1.34304	171	60
22	29	3104	7.77945	1	37	68.5	3.123	400	31.6667	196.667	96.6667	56.6667	190	53.3333	10	90	1.59354e+06	128506	747858	273323	147256	490264	511103	71086.5	401674	13363.5	13850.5	12850	8816.5	7997.5	8308	35044.5	14978.5	14983		1408	985.6	570	405	1.40741	110	266
23	27	3610	9.04762					86.6667	66.6667	690	286.667	150	551.667	63.3333	23.3333	276.667	154659	264889	3193723	909940	431626	1512250	119025	165733	2070652	5200.5	12841	15235.5	10435.5	9591.5	9060.5	5849	17226	24115.5		1675	1340	600	472	1.27119	152	182
24	33	2978	7.46366	1	19.5	61.5	3.269	88.3333	81.6667	253.333	146.667	155	145	66.6667	55	76.6667	471684	471986	758254	514503	523543	412454	397158	401996	465600	16828	16572.5	9766.5	10955.5	10487.5	8824.5	18652.5	20590	19288.5		1059	826.02	293	521	0.56238	71	152
25	38	3188	7.98997					98.3333	38.3333	206.667	93.3333	65	66.6667	55	21.6667	28.3333	514456	294744	388670	287812	199534	131540	368806	242009	223282	18976	25742	6137	11292	11931.5	7195	22821	37632.5	32909.5		1718	1236.96	615	576	1.06771	122	347
26	26	2645	6.62907	4.85	13.6	42.9	4.39375	150	80	260	190	153.333	316.667	88.3333	38.3333	105	1.1713e+06	386276	1085705	989866	578508	1.14439e+06	865651	251060	537859	25833	15903	13746	16360	12182.5	11933	32803	20831.5	16927.5		871	548.73	38	207	0.183575	68	233
27	40	2966	7.43358					365	105	498.333	463.333	186.667	375	213.333	51.6667	155	2339227	427910	1759076	1984978	589503	961714	1805325	238280	726956	20675	12300	11768.5	13644	9703.5	8212	27430.5	14682	15961		1013	709.1	403	289	1.39446	156	142
31	27	2004	5.02256					153.333	106.667	215	95	63.3333	213.333	43.3333	30	110	745719	466233	1.37925e+06	62623.5	43582.5	133996	413574	199116	966332	15849.5	14123.5	21062	2037	2064	2030.5	31367	21409	29283
32	30	2788	6.98747					256.667	61.6667	370	203.333	76.6667	326.667	120	33.3333	181.667	1669309	502302	2.25956e+06	138438	66289	188251	1.21415e+06	420600	1.48717e+06	21436.5	25243	20184.5	2009	2137.5	1775.5	34060.5	43838.5	27266.5
33	25	2887	7.23559					991.667	255	745	380	223.333	445	205	115	251.667	7917237	2.13597e+06	6558441	184022	136520	238230	2421547	1.14762e+06	3109082	25168	22505.5	27380	1394	1604.5	1569.5	36501	28597.5	38627
34	24	3125	7.83208	3	33.5	75	3.323	1206.67	438.333	1743.33	1775	515	1745	695	150	838.333	7519016	1.46725e+06	8807776	8.36218e+06	1540784	5304121	5715227	841860	5.49991e+06	20770	11202	16885.5	15440	9385.5	9929	27459	18900	21863.5		1718	1082.34	760	268	2.83582	94	480
Follow up during Hospitalization_Moderate Patient	Días sintomatologia	S1 IgG_DO	S1 IgG_Ratio	Normalized Infection_Dil 1/50	Normalized Infection_Dil 1/500	Normalized Infection_Dil 1/2000	S IgG Jurkat FC	IFN S1 sfu/million PBMC	IFN N sfu/million PBMC	IFN M sfu/million PBMC	IL2 S1 sfu/million PBMC	IL2 N sfu/million PBMC	IL2 M sfu/million PBMC	IFN+IL2 S1 sfu/million PBMC	IFN+IL2 N sfu/million PBMC	IFN+IL2 M sfu/million PBMC
1	12	64	0.160401					5	5	21.6667	5	0	3.33333	0	0	3.33333
3	13	860	2.15539					786.667	223.333	120	93.3333	110	0	50	10	0
4	14	761	1.90727	5	37.5	75.5	1.328	1775	536.667	1126.67	858.333	158.333	416.667	516.667	91.6667	263.333
5	9	1552	3.88972					856.667	178.333	758.333	281.667	45	341.667	155	28.3333	185
7	13	199	0.498747					168.333	480	95	140	0	68.3333	45	16.6667	38.3333
9	15	465	1.16541					155	0	35	28.3333	0	0	23.3333	0	5
11	7	99	0.24812	81	99	96	0.212	75	63.3333	31.6667	31.6667	40	10	11.6667	23.3333	3.33333
12	13	2160	5.41353					631.667	1780	368.333	130	30	118.333	58.3333	21.6667	75
16	20	2861	7.17043					525	71.6667	40	95	0	3.33333	55	6.66667	5
17	9	410	1.02757					125	6.66667	418.333	5	0	93.3333	6.66667	0	50
19	15	2164	5.42356	4.5	37	69.5	2.012	3164.26	337.545	265.343	1232.85	503.61	162.455	620.939	149.819	93.8628
20	10	871	2.18296					773.333	110	280	266.667	21.6667	118.333	138.333	8.33333	66.6667
21	13	1077	2.69925					901.667	380	576.667	290	90	190	141.667	45	100
22	12	181	0.453634	2.5	49	75.5	2.078	145	21.6667	81.6667	0	0	0	3.33333	0	1.66667
23	11	1457	3.65163					215	131.667	471.667	70	53.3333	155	43.3333	15	81.6667
24	18	197	0.493734	13	65	87	0.44	53.3333	33.3333	283.333	0	0	0	6.66667	3.33333	11.6667
26	13	3052	7.64912					115	51.6667	118.333	65	55	45	26.6667	15	20
27	10	1801	4.51378					803.333	2388.33	296.667	335	530	56.6667	181.667	331.667	30
27	15	486	1.21805					173.333	31.6667	93.3333	105	5	18.3333	48.3333	10	26.6667
34	7	389	0.974937	13.5	66	93	1.871	105	28.3333	163.333	51.6667	0	88.3333	31.6667	-15	36.6667

## Sheet: Severe Patients
Severe Patient Nº_ER	Age	Sex	Length of hospital stay (Days)	Corticosteroids_COVID-19 treatment during hospitalization	Tocilizumab_COVID-19 treatment during hospitalization	Oxygen_COVID-19 treatment during hospitalization	Exitus	DPSO	IFN S1 sfu/million PBMC	IFN N sfu/million PBMC	IFN M sfu/million PBMC	IL2 S1 sfu/million PBMC	IL2 N sfu/million PBMC	IL2 M sfu/million PBMC	IFN+IL2 S1 sfu/million PBMC	IFN+IL2 N sfu/million PBMC	IFN+IL2 M sfu/million PBMC	Sum RSV_IFN S1	Sum RSV_IFN N	Sum RSV_IFN M	Sum RSV_IL2 S1	Sum RSV_IL2 N	Sum RSV_IL2 M	Sum RSV_IFN+IL2 S1	Sum RSV_IFN+IL2 N	Sum RSV_IFN+IL2 M	Average RSV_IFN S1	Average RSV_IFN N	Average RSV_IFN M	Average RSV_IL2 S1	Average RSV_IL2 N	Average RSV_IL2 M	Average RSV_IFN+IL2 S1	Average RSV_IFN+IL2 N	Average RSV_IFN+IL2 M	S1 IgG_DO	S1 IgG_Ratio	Normalized Infection_Dil 1/50	Normalized Infection_Dil 1/500	Normalized Infection_Dil 1/2000	S IgG Jurkat FC	Ct value at ER	Total Lymphocites	CD3 Count	CD4 Count	CD8 Count	CD4/CD8	CD19 Count	NK Count
1	50-54	male	14	Yes	Yes	Yes		7	25	18.3333	16.6667	0	0	5	0	0	10	173904	20716	98427.5	46247.5	19327	50788.5	56413	0	63797.5	23838.5	3780.5	18774.5	4956.5	2598	3802.5	29983.5	0	20793.5	50	0.125313						913	642	405	204	1.98529	102	140
2	80-84	male	4	Yes		Yes	Yes	6	3.33333	6.66667	1.66667	83.3333	65	111.667	0	5	1.66667	6093.5	26323.5	12704.5	91126.5	68036	134817	0	24317	12704.5	6093.5	13161.5	12704.5	3621	3505	4021	0	18559.5	12704.5	94	0.227603
3	60-64	male	32	Yes		Yes		12	10	3.33333	11.6667	0	0	0	0	0	1.66667	25268.5	4734	9266	65114	32657.5	33451	9193	0	2468	8422.5	4734	2887.5	4828.5	3560.5	2659	5961	0	2468	59	0.14787					39.4	844	629	341	263	1.29658	133	80
4	60-64	male	27	Yes	No	Yes		11	141.667	8.33333	68.3333	21.6667	0	15	13.3333	0	8.33333	749812	64890	461006	140188	24425	55032.5	253543	5067	171403	15784.5	8644.5	17837	8311	4288	4363	40563.5	5067	34967	74	0.185464						863	437	251	177	1.41808	254	170
5	65-69	female	34	Yes	Yes	Yes	Yes	3	1.66667	0	8.33333	3.33333	1.66667	1.66667	0	0	0	0	0	24918.5	0	394.5	849.5	0	0	0	0	0	13800	0	394.5	849.5	0	0	0	290	0.702179					37.2
6	45-49	male	7	Yes		Yes		5	20	10	11.6667	6.66667	6.66667	5	0	3.33333	1.66667	62659.5	73762.5	37069	9657.5	7188.5	3026	0	62515.5	7449	10578	48870	10992.5	3964.5	3594	1729	0	62515.5	7449	58	0.140436
7	70-74	male	22	Yes	No	Yes		13	25	10	11.6667	1.66667	0	0	0	0	0	90964	63718.5	49864.5	23269.5	42694.5	16509	12641	4364.5	30275	9681	17149	13073	2530	6945	2358	6320.5	4364.5	30275	2097	5.25564	13.25	58.85	83.15	1.48669		176	103	68	35	1.94286	22	48
8	85-89	male	10	Yes	Yes	Yes	Yes	13	0	0	0	3.33333	3.33333	1.66667	0	1.66667	0	0	22053	0	2886	2856	1086	0	8760.5	0	0	11026.5	0	1443	1428	1086	0	8760.5	0	79	0.191283	68.35	102.75	104.8	1.04478
9	60-64	male	12	Yes		Yes		8	25	13.3333	21.6667	63.3333	51.6667	66.6667	11.6667	0	6.66667	252043	30114.5	143089	65535.5	65893.5	121186	162630	0	96283.5	33670	6055	22010.5	3367.5	4276.5	5801.5	55864	0	51336.5	38	0.0920097
10	75-79	female	12	Yes		Yes		16	30	13.3333	18.3333	26.6667	21.6667	13.3333	5	1.66667	1.66667	126370	34621	36201	31963	26752	11106.5	52579.5	12625	2480.5	13223.5	8067.5	6544.5	4190	3849	2650.5	26844.5	12625	2480.5	139	0.336562	74.7	101.9	100.25	0.86383
11	60-64	male	12	Yes	Yes	Yes		2	46.6667	16.6667	11.6667	48.3333	31.6667	38.3333	8.33333	6.66667	3.33333	276768	61549.5	167762	97047.5	69250	75125.5	87698.5	26313.5	47951	20193	10548.5	40941.5	5915.5	7760	6607.5	35769.5	6578	23975.5	2663	6.44794					37.4
12	50-54	male	9	Yes		Yes		2	43.3333	73.3333	10	50	21.6667	33.3333	1.66667	0	0	388144	328758	134638	157259	39790.5	87222.5	186035	11313	66623	29504	11925	47827	10616	7585	8722	44404	5656.5	23588	224	0.542373					33.5
13	75-79	male	21	Yes		Yes	Yes	7	0	0	3.33333	0	1.66667	5	0	0	0	0	2073	8297	0	1412.5	3299	0	0	0	0	2073	8297	0	1412.5	1099.5	0	0	0	55	0.133172	16.3	70.65	104.35	1.97156
14	65-69	male	9	Yes		Yes		11	23.3333	0	1.66667	10	0	1.66667	1.66667	0	0	57849	0	5264.5	10568.5	0	353.5	4855.5	0	0	8263.5	0	5264.5	5901.5	0	353.5	4855.5	0	0	3657	8.85472
15	50-54	female	8	Yes		Yes		5	316.667	15	51.6667	273.333	228.333	365	36.6667	0	18.3333	2.56006e+06	58687.5	443121	370836	317684	619598	550138	8008.5	318300	26953.5	6176.5	28337	4506.5	4664	5629	39004	6464	39335.5	412	0.997579
16	55-59	male	13	Yes	Yes	Yes	Yes	2	8.33333	3.33333	1.66667	6.66667	1.66667	6.66667	1.66667	0	0	13098	2722	1560.5	9648	383.5	4794	7232	0	0	4582	2722	1560.5	5547.5	383.5	2396.5	7232	0	0	47	0.113801					27.5
17	85-89	male	1	Yes		Yes	Yes	4	1.66667	0	3.33333	1.66667	0	3.33333	0	0	0	2337.5	0	16884.5	7910	0	2091.5	0	0	0	2337.5	0	16884.5	7910	0	2091.5	0	0	0	46	0.11138
18	45-49	male	7	Yes		Yes		3	38.3333	0	31.6667	196.667	133.333	203.333	0	0	0	80633	20193	67670	376861	169182	300668	22685	9296	20794.5	7250.5	4280	7242	6225	4253.5	4917	7561	4648	9393	1706	4.13075					33.5
19	35-39	male	12	Yes	Yes	Yes		12	28.3333	8.33333	5	30	6.66667	13.3333	8.33333	0	1.66667	149792	29733	22139	40594	9762.5	16121.5	56206.5	0	17469	18231.5	9921	7379.5	4345.5	4108	4030	19206	0	17469	104	0.251816					31.3
20	75-79	male	8		Yes	Yes	Yes	7	10	0	10	15	3.33333	13.3333	6.66667	0	3.33333	101635	2264	40284	78170	2386	19934	99747.5	0	30702	33878	2264	13428	16634.5	1193	5437	46112	0	30702	61	0.1477
21	80-84	male	8	Yes	Yes	Yes	Yes	7	265.455	236.364	429.091	32.7273	3.63636	21.8182	25.4545	0	14.5455	536112	418054	960301	20210.5	1716.5	18840	110365	0	55910	14411.5	12299.5	16748	3273.5	1106	5292	29574.5	0	26840	47	0.117794	107.6	109.25	102.35	0.43913		39	11	5	6	0.833333	0	4
22	50-54	male	53	Yes		Yes		7	1.66667	1.66667	1.66667	10	1.66667	21.6667	0	0	0	6525.5	1332.5	12242.5	7963	2736	15775	0	0	0	6525.5	1332.5	12242.5	2654	2736	2482.5	0	0	0	77	0.186441
Follow up during Hospitalization_Severe Patient Nº	DPSO	Exitus	IFN S1 sfu/million PBMC	IFN N sfu/million PBMC	IFN M sfu/million PBMC	IL2 S1 sfu/million PBMC	IL2 N sfu/million PBMC	IL2 M sfu/million PBMC	IFN+IL2 S1 sfu/million PBMC	IFN+IL2 N sfu/million PBMC	IFN+IL2 M sfu/million PBMC	Sum RSV_IFN S1	Sum RSV_IFN N	Sum RSV_IFN M	Sum RSV_IL2 S1	Sum RSV_IL2 N	Sum RSV_IL2 M	Sum RSV_IFN+IL2 S1	Sum RSV_IFN+IL2 N	Sum RSV_IFN+IL2 M	Average RSV_IFN S1	Average RSV_IFN N	Average RSV_IFN M	Average RSV_IL2 S1	Average RSV_IL2 N	Average RSV_IL2 M	Average RSV_IFN+IL2 S1	Average RSV_IFN+IL2 N	Average RSV_IFN+IL2 M	S1 IgG_DO	S1 IgG_Ratio	Normalized Infection_Dil 1/50	Normalized Infection_Dil 1/500	Normalized Infection_Dil 1/2000	S IgG Jurkat FC
1	11		48.3333	15	25	0	0	0	0	0	0	94792	126328	34329.5	61728.5	14832.5	2810	7459	0	0	7685	27636	4952	13137.5	2472	1405	7459	0	0	105	0.263158	28.3	73.6	83.5	2.36923
3	16		0	0	11.6667	5	5	8.33333	0	1.66667	0	53161	6562	11457.5	9652.5	5834.5	19961.5	0	1585	0	26580.5	3281	2618	3438.5	1781.5	5437	0	1585	0	176	0.441103	37.65	85.2	87.25	0.722449
4	16		88.3333	33.3333	8.33333	83.3333	41.6667	0	30	8.33333	0	337761	158069	34633.5	317466	221137	38649	172640	103722	12984.5	9742	8725	5936	5784	5104	2987	12898	14656.5	6492	2317	5.80702	3.1	12.55	41.5	4.48295
5	16	Yes	11.6667	43.3333	5	10	33.3333	1.66667	3.33333	30	0	16389.5	276264	24637.5	18525.5	27118	509.5	8324	225030	0	4567.5	10625.5	13323.5	6174.5	1355.5	509.5	8324	12501.5	0	3392	8.21308	6.3	48.35	94.15	4.60843
9	20		203.333	106.667	186.667	443.333	150	345	103.333	3.33333	70	1.31326e+06	374729	888628	1611063	289228	1.0914e+06	883878	54180	554827	21643	10437	16270.5	12118	6404.5	10535.5	26990.5	21261	25454.5	2271	5.49879	5.2	32.45	70.2	3.09
13	12	Yes	3.33333	1.66667	3.33333	3.33333	0	0	0	0	0	3430.5	3110.5	2573.5	8673	0	0	0	0	0	1715	3110.5	1286.5	4336.5	0	0	0	0	0	278	0.673123
18	10		411.667	81.6667	51.6667	723.333	88.3333	368.333	95	0	10	2745829	571384	197368	1.93528e+06	162494	899256	986575	14144.5	156906	22632	15024	12254.5	8914.5	6155	8081	26745.5	4714.5	13274	2911	7.04843	5.25	14.5	29.05	3.90217
21	12	Yes	38.3333	41.6667	58.3333	8.33333	0	0	1.66667	1.66667	0	199008	76408.5	243265	9191	6048.5	12325	26143	23395	0	16810.5	6196	14345.5	2049	6048.5	6162.5	26143	23395	0	35	0.0877193
22	13		90	15	95	43.3333	1.66667	41.6667	20	0	16.6667	254895	21208	328326	40996	424	46762	82899.5	0	110565	9549	4748	11614	3381.5	424	3690.5	16932	0	28401.5	3513	8.50605	5.85	23.9	58.55	3.93158

## Sheet: Post-COVID Patients
Post-COVID Patient Nº	Age range (years)	Sex	Date ER arrival (year-month)	DPSO	Months PSO	Ventilatory failure	ICU requirement	IFN S1 sfu/million PBMC	IFN N sfu/million PBMC	IFN M sfu/million PBMC	IL2 S1 sfu/million PBMC	IL2 N sfu/million PBMC	IL2 M sfu/million PBMC	Sum RSV_IFN S1	Sum RSV_IFN N	Sum RSV_IFN M	Sum RSV_IL2 S1	Sum RSV_IL2 N	Sum RSV_IL2 M	Sum RSV_IFN+IL2 S1	Sum RSV_IFN+IL2 N	Sum RSV_IFN+IL2 M	Average RSV_IFN S1	Average RSV_IFN N	Average RSV_IFN M	Average RSV_IL2 S1	Average RSV_IL2 N	Average RSV_IL2 M	Average RSV_IFN+IL2 S1	Average RSV_IFN+IL2 N	Average RSV_IFN+IL2 M	S1 IgG DO	S1 IgG Ratio	Normalized Infection_Dil 1/50	Normalized Infection_Dil 1/500	Normalized Infection_Dil 1/2000	S IgG Jurkat FC	Total Lymphocites	CD3 Count	CD4 Count	CD8 Count	CD4/CD8	CD19 Count	NK Count
1	40-44	female	2020-04	225	7.5	No	No	361.667	146.667	153.333	358.333	146.667	150	3.13006e+06	990184	844134	1.33142e+06	368060	476416	2514127	819798	662030	30309	21086	22822	12174.5	8412	10135.5	37177	27089	27678	2696	9.59431					1206	898	522	338	1.5	139	163
2	50-54	female	2020-04	136	4.53333	No	No	113.333	18.3333	80	138.333	38.3333	173.333	711806	71515.5	452186	468831	100875	435636	588494	33840.5	358228	20401	10761.5	18931.5	11251	8895.5	8171.5	23729	11724.5	26025	1718	6.11388					1800	1051	487	491	1	59.4	379
3	75-79	male	2020-03	227	7.56667	No	No	296.667	51.6667	63.3333	280	51.6667	46.6667	2.01338e+06	368746	467962	1.05933e+06	127633	184510	1.70485e+06	311990	376545	32699	17214.5	24342	11902	6337.5	9427.5	37296.5	27360.5	31035	1328	4.72598					2244	1643	1018	413	2.5	293	298
4	45-49	female	2020-04	216	7.2	No	No	820	643.333	766.667	806.667	643.333	753.333	3.8606e+06	2.64425e+06	2.99599e+06	2.9638e+06	1731957	3.14086e+06	2.98513e+06	2040089	2584705	21562	20708	19418.5	12035	8768.5	13655.5	27243.5	23528	20697	1824	6.4911					1114	794	364	395	0.9	75	245
5	70-74	male	2020-04	195	6.5	No	No	711.667	66.6667	41.6667	2158.33	390	150	3983342	272776	156856	12157942	1305210	744874	3512171	228526	141698	18439.5	12457.5	10596.5	18374	9964.5	12632.5	20105.5	13547.5	11602.5	1563	4.41525					1436	1229	457	494	0.9	81	123
6	45-49	male	2020-04	173	5.76667	No	No	43.3333	36.6667	16.6667	105	71.6667	18.3333	373477	226320	91337.5	510994	302034	118434	354218	185666	77688.5	24898	17408.5	11886.5	13623.5	10936.5	10475.5	28626	18307	20940.5	1513	4.27401					1471	1124	630	441	1.4	127	207
7	55-59	male	2020-04	168	5.6	No	No	66.6667	10	30	30	41.6667	53.3333	236254	112034	183312	82885.5	76480.5	135322	31915.5	57073.5	113703	9999.5	20598	15704.5	7164.5	6046	8009	11321.5	19024	16223.5	1863	5.26271					1499	1047	536	247	2.2	166	231
8	80-84	female	2020-04	143	4.76667	No	No	206.667	43.3333	31.6667	318.333	118.333	73.3333	1371504	178122	130900	1.19874e+06	458750	149002	1171774	168820	115484	22190.5	13924	13857.5	12393	12762.5	6468.5	26550.5	15666	15562	2316	8.24199					2355	1493	773	705	1.1	220	635
9	45-49	male	2020-04	159	5.3	No	No	140	110	196.667	200	131.667	305	1223950	649040	1170217	770537	350940	971159	1.03059e+06	557150	987070	27796	18328.5	19107.5	12228	8094	10120	33748.5	24112	21781.5	2086	5.89266					1857	904	639	257	2.5	329	618
10	75-79	female	2020-04	201	6.7	No	No	340	265	150	708.333	571.667	345	2187134	1794999	911744	3.34253e+06	2.45535e+06	1602818	1.83859e+06	1603186	807873	21478	22607.5	20289.5	15149	13642	14778.5	24489.5	29137.5	22691.5	1950	5.50847					2302	1699	1099	444	2.5	355	241
11	50-54	male	2020-04	173	5.76667	Yes	Yes	436.667	166.667	320	911.667	506.667	486.667	3854108	1.13241e+06	2097911	6.08908e+06	2.1035e+06	1649934	3553054	1053299	1.84146e+06	29099.5	21992	21083.5	22130	13780.5	11228.5	30605.5	25377.5	26007.5	2592	7.44828					1808	1265	868	286	3	210	307
12	70-74	female	2020-03	202	6.73333	No	No	50	10	26.6667	33.3333	13.3333	18.3333	110648	20113	49657.5	50791	23840.5	23383.5	53123.5	16021	25930	7388.5	6704	7878	5079	6315.5	3744	11895.5	8010	7478.5	1892	5.34463					2395	1775	1018	718	1.4	248	366
13	30-34	female	2020-04	189	6.3	No	No	355	170	451.667	341.667	108.333	436.667	2778392	1428167	2.58235e+06	978694	301890	1526540	2052898	687040	2.30633e+06	25362.5	26495	18085	9558.5	9178.5	11425	29785.5	36414	28188	1771	5.08908					1431	807	452	343	1.3	199	416
14	60-64	female	2020-04	167	5.56667	No	No	120	26.6667	26.6667	136.667	51.6667	50	1.60746e+06	268700	146980	861884	272846	166617	1.46705e+06	238289	112598	41145.5	26512	15058	18374	12608	7933.5	48869.5	27023	16291	1966	5.64943	21.1	90.45	93.7	2.856	2081	1342	833	486	1.7	248	476
15	60-64	male	2020-03	138	4.6	No	No	154	94	127.333	260	240	213.333	1578808	2785800	4050994	2699043	2373437	3348133	1423112	2456446	3594979	4776.5	21545.3	27449.3	14045	13830	16211	25868	32019.7	39737.7	3028	10.7758					1129	714	556	157	3.5	86	318
16	65-69	female	2020-04	200	6.66667	No	No	1338.33	530	738.333	2085	948.333	1171.67	8819144	3813921	4.7677e+06	8201880	3939739	4312268	7200045	3.07569e+06	3859951	21379	22543.5	20580	12542	12535.5	11341.5	25355.5	25845.5	23734	1977	5.58475					1797	1591	1132	456	2.5	89	110
17	40-44	female	2020-04	199	6.63333	No	No	153.333	21.6667	136.667	176.667	40	171.667	1313406	266961	1023662	724298	189153	662240	1054112	232828	898966	28529	36009	23950	13591	16471.5	12926	34286	43109.5	26900	1478	4.24713					1193	881	635	279	2.6	143	154
18	65-69	female	2020-04	210	7	Yes	No	775	40	95	410	83.3333	126.667	4187382	280910	483794	900126	177899	386672	1.86388e+06	207114	313146	17869	22198.5	15501.5	6848.5	5608	8509	27146	24976	17904	1389	3.99138					1766	1200	805	381	2.1	354	198
19	30-34	female	2020-04	191	6.36667	No	No	335	100	818.333	328.333	130	946.667	2489437	842091	5.5541e+06	1.12197e+06	289132	2730749	1.91889e+06	679284	4936206	23555.5	24110	22138.5	10141.5	5742.5	9244.5	30075	31524.5	25740	2153	6.18678					3177	2399	1705	619	2.8	406	306
20	75-79	female	2020-03	186	6.2	No	No	261.667	521.667	278.333	178.333	115	318.333	1933283	3.70576e+06	2.68009e+06	747083	330232	1.31522e+06	1235893	955120	2.28057e+06	24354	23530	31592.5	13474	8946	13010	36395.5	41174.5	36001	2311	6.6408					1042	704	467	219	2.1	177	160
21	45-49	female	2020-04	185	6.16667	No		286.667	28.3333	161.667	358.333	15	143.333	2760348	135957	835256	1594831	70377.5	435952	2415737	107366	771074	32073	16544.5	17353.5	13883	6050	8792.5	34932	31626.5	22758.5	1681	4.74859					1581	1031	632	394	1.6	296	247
22	85-89	male	2020-04	178	5.93333	No	No	356.667	378.333	370	311.667	298.333	440	3.23245e+06	2437328	2.12915e+06	1.22055e+06	1317828	1.88609e+06	2.51795e+06	1385221	1.70558e+06	29909	21312.5	19618.5	12250.5	13775.5	13466.5	36793	31839	26158	1506	5.35943					1484	1147	659	448	1.5	55	280
23	35-39	male	2020-04	135	4.5	Yes	Yes	58.3333	38.3333	75	75	63.3333	106.667	218743	278500	362490	368376	239542	430246	161024	222233	341958	12524.5	24174.5	14985	12748.5	9992.5	11576.5	14357	23466.5	18903	1981	7.04982					2942	2393	1162	1170	1	390	153
24	50-54	male	2020-04	174	5.8	No	No	86.6667	20	36.6667	86.6667	25	50	657368	164616	306958	234666	86563.5	135516	484810	147427	292056	25610	24881.5	27467	9201.5	9684	9749	28445.5	35654.5	34300.5	2092	5.9096					2642	1749	855	734	1.2	356	449
25	40-44	female	2020-04	196	6.53333	No	No	518.333	76.6667	253.333	733.333	136.667	401.667	3.43471e+06	456530	1480205	2928008	699826	1.58816e+06	2.96482e+06	423010	1196262	21818	19378	19317	12794.5	13478.5	12250.5	24414.5	24432.5	20348	2896	8.32184					2404	1757	1106	616	1.8	348	284
26	50-54	female	2020-04	171	5.7	No	No	270	168.333	206.667	270	113.333	186.667	2309110	837345	965204	994419	414396	578812	1.86785e+06	404664	817818	27842.5	15804	15754	11868.5	10851.5	9628.5	33559	24055	23807	2626	7.41808					1902	814	507	213	2.4	159	907
27	55-59	female	2020-04	176	5.86667	No	No	103.333	48.3333	81.6667	123.333	63.3333	168.333	1009903	269785	698316	315702	149316	459643	773528	206956	655658	31045	14863.5	27335.5	7898.5	6715	8664.5	36083.5	18603.5	29878.5	1621	4.5791					1975	1665	1101	610	1.8	155	151
28	35-39	male	2020-04	186	6.2	No	No	158.333	70	83.3333	76.6667	33.3333	51.6667	936485	409464	476818	167620	177661	113801	499436	249318	354346	19296.5	19338	19297.5	6770.5	13939.5	6650.5	29426.5	29032	32356.5	1737	4.99138					2043	1149	655	350	1.9	188	661
29	75-79	female	2020-04	180	6	Yes	No	538.333	70	233.333	765	126.667	486.667	4058111	440434	1.48368e+06	2904998	379398	1514099	3.1893e+06	148310	1.21676e+06	24765	18427	20121.5	12510	9241.5	10056	30797.5	18946	22898	2549	7.20056					1877	1319	475	731	0.6	156	398
30	45-49	male	2020-04	201	6.7	No	No	620	371.667	265	603.333	371.667	248.333	3115274	2.31427e+06	1319877	2.65343e+06	1054700	1.23102e+06	2.61675e+06	1957420	1278639	30185.5	24590.5	31795.5	14266	9131	15492.5	33327	30112	34557.5	1357	4.82918					2132	1537	1171	357	3.3	451	138
31	65-69	male	2020-04	174	5.8	Yes	Yes	541.667	248.333	651.667	965	680	545	5601012	1.72226e+06	3403876	5.73317e+06	3.67792e+06	2.56599e+06	5203646	1.52212e+06	2.58869e+06	32832	21002	17072	19186	17174.5	14774	35742	23236	28301	2945	10.4804					1837	1178	714	394	1.8	203	411
32	50-54	female	2020-04	157	5.23333	No	No	668.333	221.667	305	658.333	313.333	361.667	5.25232e+06	1.83588e+06	2.29867e+06	3074756	1362977	1.69653e+06	4.06841e+06	1.5403e+06	1972009	24961	24318	22624.5	14438	12407	13534	31666.5	28398	29484	2983	8.42655					1937	1285	730	543	1.3	401	244
33	60-64	female	2020-04	195	6.5	No	No	200	106.667	90	270	111.667	490	3644591	616622	822950	2021398	348861	884218	3.32198e+06	597380	707704	32750.5	26061.5	12977.5	13566	9833.5	10682	36727	29868.5	17224	1796	5.07345					1806	1269	635	426	1.5	357	140
34	65-69	female	2020-04	196	6.53333	No	No	23.3333	15	35	36.6667	15	31.6667	132202	47438	116951	115556	68618.5	129762	105702	33207	83182.5	18111.5	9263.5	13812	11197.5	12948	11768.5	22333.5	16603.5	21241.5	2298	6.49153					3084	2166	1262	894	1.4	244	662
35	60-64	male	2020-04	181	6.03333	Yes	No	13.3333	23.3333	10	48.3333	35	15	165427	106476	29200.5	137854	87709.5	53921.5	165427	76426.5	23833.5	34067	17338	10176.5	9452	8350.5	11915.5	34067	22665.5	16982	2298	6.60345					1651	971	664	296	2.2	120	553
36	70-74	female	2020-04	173	5.76667	No	No	43.3333	50	73.3333	65	113.333	125	276380	221734	464950	170840	408844	562686	227222	157342	401946	21259.5	14782	22308.5	7473	11654.5	13946.5	35610.5	17780.5	26989.5	1398	3.94915					2006	1301	910	339	2.7	140	554
37	60-64	female	2020-04	197	6.56667	Yes	No	188.333	80	6.66667	428.333	118.333	45	1808460	900031	24922.5	2358034	751882	177475	1.55169e+06	806753	21585.5	31434.5	34616	6702	17600	17983	8793	33531.5	39538.5	10267	1712	4.91954					806	652	220	431	0.5	34	116
38	75-79	female	2020-03	167	5.56667	No	No	433.333	236.667	60	893.333	608.333	185	3.35326e+06	1452990	386883	4.14221e+06	2.78548e+06	694700	2991154	1098961	363166	25068.5	19824.5	15419	15066	14780	10672	28002	21901.5	16620.5	2611	7.37571					2969	1879	1046	742	1.4	530	550
39	70-74	male	2020-03	202	6.73333	No	No	558.333	375	83.3333	1420	688.333	191.667	4.43385e+06	2473014	337300	6454617	2.57084e+06	763668	3983220	2074822	263928	26326.5	21781	12939	15022	12219.5	12401.5	28793	25638	19653.5	2522	7.24713					1379	720	618	102	6	88	533
40	40-44	male	2020-04	199	6.63333	No	No	431.667	288.333	200	253.333	345	210	3333552	2.04341e+06	1265084	932316	1001235	679595	2221268	1810034	966670	25703	23567	21076	11830	9394	10359	39613	29383.5	26077	785	2.79359					2494	1882	1353	527	2.6	164	442
41	45-49	male	2020-04	163	5.43333	No	No	106.667	60	13.3333	141.667	46.6667	25	670850	305834	28589.5	618535	107980	36645	558198	165482	18577	20567	16990.5	7364	14057.5	7783.5	4128.5	32795.5	27337	13985	1265	3.63506					1217	884	508	350	1.5	89	236
42	60-64	male	2020-04	172	5.73333	No	No	271.667	98.3333	86.6667	276.667	161.667	163.333	1763965	652878	492570	1.06864e+06	580454	386846	1098309	565610	437206	21125	20760.5	17814.5	12173.5	10908.5	7278	26277.5	24186	21781	2683	7.5791					2451	1475	895	513	1.7	222	746
43	55-59	female	2020-04	199	6.63333	No	No	38.3333	11.6667	40	146.667	53.3333	75	211607	22567.5	90182.5	604742	148526	196270	190130	13509	56252.5	17569	6830	7645.5	14422.5	8618	8160.5	19453	8997	9375	1955	5.61782					1629	1280	552	662	0.8	175	161
44	65-69	male	2020-04	190	6.33333	No	No	401.667	193.333	145	773.333	358.333	368.333	2.27309e+06	1.17883e+06	672494	3940510	2197579	2036972	1.9117e+06	954154	512641	17987	18354.5	13125	12865.5	12003.5	10951	19913.5	20064.5	14120.5	1416	4					1287	861	457	402	1.1	65	355
45	50-54	female	2020-04	164	5.46667	No	No	30	0	13.3333	13.3333	0	3.33333	91941	1003	25557.5	30221	377.5	5920	21106.5	1003	12121	9828.5	1003	6026	4949	377.5	1973	10553	1003	12121	2089	5.90113	10.1	75.6	92.1	3.71257	2046	1534	967	537	1.8	304	204
46	45-49	male	2020-03	195	6.5	No	No	820	63.3333	110	195	48.3333	130	1.19722e+06	472096	964263	444917	99861.5	523284	933419	140940	691625	34663.5	15718	11978	11832	6423.5	8805.5	49529.5	22022.5	21845	1820	5.22989					1371	840	642	186	3.4	168	315
47	35-39	male	2020-04	194	6.46667	No	No	613.333	436.667	1231.67	545	380	1350	4.82303e+06	2661415	10368575	2555451	1.62782e+06	5.36741e+06	3.75487e+06	1.98524e+06	9.23425e+06	26629.5	20270.5	28062	14206	11966.5	12601	38662	27753	32131.5	1685	4.84195					2043	1424	804	1.5	14.7	15.1
48	60-64	female	2020-04	164	5.46667	No	No	163.333	226.667	406.667	223.333	193.333	616.667	1099565	1735532	2882249	760098	596930	2581230	907250	1216955	2596577	22417.5	25484.5	23638.5	10707	9576.5	13660.5	26318	36068.5	26052	2927	8.41092					2097	1169	883	291	3	337	581
49	70-74	male	2020-04	143	4.76667	No	No	325	503.333	470	486.667	266.667	610	1.4959e+07	3099849	3.9986e+06	5.13396e+06	905040	3262063	3.5061e+06	1323830	3674006	14749	20128	27760.5	10114.5	9837	16750	16527	20128	31968	2354	6.76437					2223	1768	890	857	1	207	219
50	55-59	female	2020-03	151	5.03333	No	No	96.6667	93.3333	241.667	105	121.667	313.333	731385	728984	1724584	421584	508238	1133116	601026	689132	1533068	25540	25704	22936.5	13230	13963	12093	31860	33091	29162.5	2503	7.19253	7.55	42.1	75.15	3.15591	1344	1112	555	546	1	55	155
51	50-54	male	2020-04	171	5.7	No	No	51.6667	33.3333	125	93.3333	55	186.667	300862	115606	885939	243894	139572	677612	235478	50979.5	768598	19414.5	12020	23552.5	8380	7857.5	12051	17668.5	14061.5	28914	1826	5.24713	32.25	95.75	100.3	3.86056	2404	1476	902	520	1.7	218	691
52	45-49	male	2020-04	195	6.5	No	No	1288.33	393.333	48.3333	2751.67	765	216.667	11198267	3087628	206136	1.55208e+07	3118399	754200	8680433	2.55836e+06	169254	28838.5	26103	12857.5	18443.5	12681.5	9157	30861.5	30503.5	17569.5	1548	4.44828					1386	1008	394	557	0.7	160	208
53	45-49	male	2020-04	160	5.33333	No	No	283.333	213.333	576.667	316.667	228.333	700	3020553	2010204	5503968	1.86905e+06	993242	3.76791e+06	2.31107e+06	1.45572e+06	4.91663e+06	34407.5	29928	31384.5	19091.5	13708.5	17616.5	42365	38571.5	34623.5	2295	6.48305	8.95	105.2	106.4	3.74375	1715	1193	695	450	1.5	146	361
54	70-74	male	2020-03	184	6.13333	No	No	143.333	53.3333	163.333	168.333	90	226.667	1.37808e+06	349850	1916492	479558	313909	1.01794e+06	1253158	314092	1814546	32138	22186	39009.5	9276.5	11725.5	14998	37974	27165.5	42922	1426	4.0977					1420	1168	503	659	0.8	107	142
55	60-64	male	2020-04	109	3.63333	No	No	76.6667	38.3333	60	86.6667	0	113.333	453486	324927	492311	717747	204606	709466	426424	262682	379942	18895	30250	26108.5	6672	6658	9597.5	22443	39459.5	29847	1946	5.49718					1274	866	589	259	2.3	65	309
56	60-64	female	2020-04	135	4.5	No	No	343.333	155	365	275	173.333	343.333	3.00583e+06	1141207	2.94699e+06	1161403	570840	1.3098e+06	2.4116e+06	840740	2339729	29217.5	24735	27352.5	14030.5	11217.5	12664	40552.5	30057	34974	2391	6.75424					1798	1139	468	485	1	153	447
57	70-74	male	2020-05	113	3.76667	No	No	100	35	173.333	133.333	60	216.667	844980	165939	837822	420068	188627	493201	739401	133540	611848	28697	15484	16111	10390.5	9927	7472	32410	20192.5	20394	2209	7.86121					5281	3794	1622	2050	0.8	536	935
58	50-54	female	2020-04	127	4.23333	No	No	113.333	110	276.667	116.667	93.3333	175	799519	596166	1340910	101470	57041	151619	633210	450572	1060635	23740	19025.5	16152	9161.5	8064	8999	32303	31194	31496	1658	4.68362					1482	1069	680	361	1.9	170	197
59	70-74	female	2020-04	185	6.16667	No	No	305	106.667	323.333	601.667	311.667	605	2.83495e+06	679674	2.20721e+06	2.19622e+06	824578	1835219	2.41031e+06	577564	1.9443e+06	30975.5	21301	22754.5	12199	8832.5	10115	34709.5	23549.5	27685	2637	7.44915					1694	1233	783	430	4.8	154	303
60	50-54	male	2020-04	138	4.6	Yes	Yes	50	21.6667	28.3333	61.6667	30	43.3333	326980	78880	185861	146796	40457	180497	295111	65745	173028	23675	14106	23872	8051	4227.5	15775	27130.5	16435.5	31637.5	2768	9.85053					2213	1888	567	1305	0.4	62	258
61	50-54	male	2020-03	151	5.03333	No	No	508.333	205	86.6667	588.333	206.667	91.6667	4.00704e+06	1317122	707726	2.02092e+06	548920	387728	3.60024e+06	1122691	630145	25603.5	20869.5	24634.5	10909.5	8035.5	10699.5	28347.5	26663.5	30845.5	1874	5.38506					2328	1661	873	740	1.2	139	487
62	40-44	male	2020-04	180	6	No	No	200	95	61.6667	205	75	60	1714502	665568	359464	683153	180734	157641	1.15353e+06	405363	302706	28485	22275	15767	10663.5	7043	6758.5	34117	26772	19000	1903	5.37571					1620	1118	693	365	1.9	287	195
63	45-49	female	2020-04	156	5.2	No	No	6.66667	43.3333	23.3333	1.66667	25	26.6667	64031.5	233252	93751.5	18241.5	55035	64842	57500.5	180980	84291	29474.5	17467	12442.5	9781	6506	7204	57500.5	33014	18643.5	2432	6.98851					1895	1131	698	417	1.7	407	346
64	55-59	male	2020-04	177	5.9	No	No	468.333	303.333	178.333	625	283.333	176.667	3.77675e+06	2.60188e+06	1.04869e+06	3120845	938372	621384	3483202	1925329	884383	26930	28210	19679.5	16291	10385.5	10823.5	33561	35108.5	25362	1827	5.25					2552	1641	1119	512	2.2	248	645
65	75-79	male	2020-04	177	5.9	No	No	30	133.333	55	78.3333	96.6667	61.6667	281133	880681	277896	208842	161638	85779	256847	140143	244756	28699.5	22381.5	14890	8636	5773	4199.5	34165.5	16523.5	20987.5	2248	6.35028					2144	1546	428	1076	0.4	76	518
66	50-54	male	2020-04	143	4.76667	No	No	218.333	35	73.3333	383.333	70	116.667	2239052	250992	515040	2.23291e+06	263430	871727	2.09157e+06	199954	476924	34888	23616.5	25384.5	19329.5	11973.5	24001	39065	26312	29080.5	1944	5.58621					2062	1467	1182	284	4.2	140	429
67	75-79	male	2020-03	191	6.36667	No	No	108.333	115	90	116.667	130	103.333	833918	917918	589110	374314	310389	328104	675040	737685	526090	25743	27104.5	21818	10717	7800	10343.5	29052.5	30320	26885	1288	3.70115					1754	124	446	805	0.6	113	391
68	70-74	male	2020-04	136	4.53333	No	No	166.667	196.667	226.667	265	231.667	238.333	1154552	1.38051e+06	965628	427714	243779	340982	935216	1139302	736574	22192.5	21544	13930.5	8612.5	7015	8984.5	29228	31315.5	24572.5	1148	4.08541					2148	1522	950	559	1.7	103	512
69	55-59	male	2020-04	167	5.56667	No	No	73.3333	83.3333	71.6667	93.3333	66.6667	65	597369	492895	597672	293472	118618	141766	553361	355002	501716	26497.5	19772	26927	9273.5	5294	6744	31827	26345.5	33119.5	1919	5.4209					1938	1561	1190	260	4.6	143	196
70	55-59	male	2020-04	134	4.46667	Yes	No	30	8.33333	53.3333	50	3.33333	68.3333	190412	32386	241136	108319	45318	160602	166288	12203	220136	21839	3238.5	14536.5	6660.5	11329	8526	23232	6101.5	17517	2679	7.5678	5	67.25	94.55	4.59322	2100	1004	531	461	1.2	537	549
71	70-74	male	2020-04	208	6.93333	No	No	133.333	16.6667	55	178.333	53.3333	83.3333	899717	218208	686542	589352	163678	327624	745768	215202	641869	21112	35112	39947	10145.5	7819.5	11673	25075.5	41494	44906	1667	4.79023					1336	940	638	287	2.2	75	294
72	55-59	female	2020-04	178	5.93333	No	No	73.3333	38.3333	101.667	101.667	76.6667	111.667	762459	321918	371083	341402	235168	423082	699020	230336	280544	38384	28581.5	13849.5	10072	7877.5	11314	48578.5	31062.5	18762.5	1179	3.33051					2044	1552	191	632	1.3	186	409
73	90-94	female	2020-04	167	5.56667	No	No	86.6667	13.3333	160	160	50	311.667	699979	42775.5	988164	565539	145762	1184670	664935	35129	921779	26041	9598.5	20493.5	11764.5	8942.5	12621	31762	12944	23727	1745	4.92938					3600	2816	1698	792	2.5	329	448
74	85-89	male	2020-04	100	3.33333	No	No	108.333	216.667	503.333	108.333	216.667	503.333	843824	1018641	1.56313e+06	287722	657532	2.20119e+06	508718	906582	1.43112e+06	17797	19472	19746.5	8479.5	9669	14286	27401.5	21711.5	21962.5	2172	5.29756					1500	981	543	435	1.2	54	446
75	45-49	female	2020-04	192	6.4	Yes	No	236.667	266.667	373.333	35	3.33333	0	175217	70684	221617	37766.5	24360	108374	140974	58852	180778	35043	15078.5	17047	7506.5	4070.5	6921	44381.5	17297	18517	2443	8.69395					1703	1260	757	4325	1.8	223	198
76	75-79	male	2020-04	194	6.46667	No	No	670	245	375	726.667	290	423.333	5.47432e+06	1.93658e+06	2341839	2831743	999913	1.39415e+06	4.7405e+06	1.68027e+06	2093390	27163.5	25936	20640.5	12479	10758	10487.5	32156.5	32163.5	23940.5	2187	6.17797					1763	1573	985	592	1.7	32	145
77	45-49	female	2020-04	201	6.7	No	No	203.333	78.3333	125	351.667	93.3333	268.333	1.35813e+06	655947	603102	1307937	333390	953590	1013057	476641	436863	21890	29755	16570	10394.5	7247	9679.5	26820	45016.5	20745	2607	7.49138					937	754	552	184	3	123	53
78	55-59	male	2020-04	154	5.13333	No	No	26.6667	10	36.6667	33.3333	20	55	332556	68323.5	228010	48897	69691	143114	315047	47206.5	197531	39466	16557.5	20890	4879.5	8999.5	8978.5	45006.5	14514	24691	2123	6.10057					2664	2035	893	1065	0.8	311	315
79	45-49	female	2020-04	130	4.33333	No	No	3.33333	0	3.33333	1.66667	3.33333	1.66667	2602.5	0	8668.5	529	759	0	0	0	7766.5	1301	0	8668.5	529	759	2970.5	0	0	7766.5	1684	4.83908					789	395	172	189	0.9	21	325
80	40-44	male	2020-04	133	4.43333	No	No	231.667	261.667	206.667	275	108.333	268.333	1703667	1.41437e+06	1227576	851856	209604	947962	1.38312e+06	449068	1158256	25450.5	17926.5	19993.5	10442	6462.5	11971.5	29532	22904.5	23670.5	2377	8.45907					1702	901	521	336	1.6	233	556
81	55-59	male	2020-03	145	4.83333	No	No	131.667	53.3333	153.333	138.333	53.3333	108.333	1070290	305801	324574	399380	99831.5	327206	887644	216985	171836	26563	17711	7356.5	9669.5	6410	10065	31517.5	23225	17537.5	2259	6.49138					2618	1164	774	355	2.2	221	1185
82	40-44	male	2020-04	178	5.93333	No	No	142.578	117.188	109.375	185.547	50.7812	89.8438	774866	409637	453118	512710	166213	360302	653700	181292	396080	21202	13638	19201	9695	10272	13114.5	23912	22332.5	27449	1520	4.36782					1734	1081	585	444	1.3	185	467
83	50-54	male	2020-04	166	5.53333	No	No	10	0	3.33333	5	1.66667	3.33333	57485	0	25181	7381.5	560	5989.5	34609.5	0	25181	8212	0	12590.5	2460.5	560	2994.5	34609.5	0	12590.5	1586	4.55747					1547	999	577	426	1.4	182	357
84	75-79	female	2020-04	167	5.56667	No	No	76.6667	31.6667	90	126.667	46.6667	113.333	663725	374677	709438	575004	221664	674057	519541	218952	639634	27522.5	35484.5	24984	11583	8758.5	15006.5	36413	28995.5	29487.5	1547	5.50534					1069	742	611	107	5.7	61	258
85	25-29	female	2020-04	163	5.43333	No	No	73.3333	11.6667	40	63.3333	18.3333	31.6667	526482	83614.5	202878	102192	46695.5	53206	404366	58744.5	160450	24423.5	15586	18004.5	4811	6067.5	5062	28289.5	19581.5	23122.5	1211	3.47989					2112	1455	978	465	2.1	264	390
86	25-29	male	2020-04	128	4.26667	Yes	No	155	75	38.3333	190	98.3333	41.6667	867449	429321	142252	351709	169206	185118	604472	370362	107426	18213	18267.5	10910.5	11215.5	9862	12800	20217	24405	23797.5	1958	6.96797					1337	1738	795	636	1.2	273	317
87	60-64	female	2020-04	206	6.86667	No	No	128.333	75	170	93.3333	66.6667	143.333	1.04977e+06	303440	1443062	304523	124336	524504	710116	196746	1103947	26551.5	13403	29726.5	9819	5962	12096	33292	20136.5	36078	2338	6.60452					2147	1793	951	807	1.2	18.3	161
88	35-39	male	2020-04	168	5.6	No	No	513.333	56.6667	326.667	455	36.6667	308.333	4.38098e+06	432300	2.99285e+06	1553371	119962	1.10234e+06	3710503	341209	2704893	28265.5	24479.5	29703.5	11245	9227.5	11342	32877	42616	36546	2413	6.93391					2180	1692	1051	654	1.6	228	250
89	65-69	female	2020-04	195	6.5	No	No	343.333	65	125	451.667	95	128.333	2739721	365410	344128	1712173	207821	358976	2101004	240726	254526	26767	18802.5	11386	12599	6996.5	9189.5	30482.5	19173	19748	1136	3.26437					1288	993	594	390	1.5	168	115
90	50-54	male	2020-04	180	6	Yes	No	81.6667	23.3333	121.667	65	68.3333	98.3333	516400	204104	512094	156812	141622	379973	294382	178264	411050	20554.5	25298	13154	9049.5	6932	12941.5	29363.5	34875.5	22627	2317	6.65805	8.4	92.5	118.25	4.32515	1434	1142	699	439	1.6	153	137
91	75-79	male	2020-04	191	6.36667	No	No	6.66667	6.66667	33.3333	276.667	143.333	203.333	1249817	1146117	1838933	627960	432580	1.00784e+06	905528	359130	1.03684e+06	17296.5	14276.5	16463	9399	8797.5	10814.5	21621	18090	22925	1988	7.07473					2424	2033	997	912	1.1	58	264
92	60-64	male	2020-05	163	5.43333	No	No	5	0	6.66667	0	0	15	5438	0	9346.5	0	0	7870.5	0	0	9346.5	3420.5	0	2336.5	0	0	874.5	0	0	2336.5	77	0.274021					1062	558	227	340	0.7	29	471
93	70-74	male	2020-04	134	4.46667	No	No	138.333	28.3333	71.6667	188.333	43.3333	131.667	864676	286751	431375	607518	137732	582336	720936	273654	377952	20750.5	32744.5	20293.5	10379	9647	14453.5	25240	47490.5	23038	2042	5.76836					2176	1197	746	430	1.7	223	749
94	40-44	male	2020-04	183	6.1	No	No	385	178.333	366.667	640	240	545	2819428	995914	2.01382e+06	3269425	951794	2.38866e+06	2329768	822208	1.60941e+06	24436	18560.5	18300	16110.5	11482.5	13688	27583	20938	20019.5	1714	4.84181					2138	1657	468	832	0.9	254	211
95	50-54	male	2020-04	188	6.26667	Yes	Yes	433.333	126.667	131.667	745	226.667	160	3885789	1.04957e+06	585338	3.13444e+06	687734	431286	3.50751e+06	888504	482638	29883	27454	14494	13888.5	9721	8219	32676.5	33651	18562.5	2307	6.62931	9.25	71.3	95.75	4.05556	2753	1419	871	541	1.6	349	968
96	50-54	male	2020-04	172	5.73333	Yes	No	10	6.66667	10	28.3333	26.6667	43.3333	37291	43004.5	60953	137554	85488	135156	31953.5	43004.5	47881.5	16763	16654	20317.5	11906.5	8548.5	20095.5	17072	16654	23940.5	2102	7.48043					2265	1613	1039	566	1.8	106	536
97	80-84	male	2020-04	164	5.46667	No		106.667	96.6667	53.3333	243.333	176.667	98.3333	1.00868e+06	629184	240962	956992	512677	223870	885052	444140	181758	31622	21202	15992.5	12810	9190	7037.5	34804.5	22795.5	13944	1615	4.56215					1588	1337	556	762	0.7	40	184
98	50-54	male	2020-04	167	5.56667	No	No	110	66.6667	83.3333	113.333	63.3333	106.667	943544	247281	516560	441043	172360	393757	665981	191650	437828	27828	12437.5	19867.5	8188.5	4412.5	7561	29888	14466.5	21760	2150	6.17816					1991	1444	644	784	0.8	182	362
99	80-84	female	2020-04	165	5.5	No	No	56.6667	3.33333	13.3333	65	5	35	446606	11589.5	79078.5	250311	6900	178340	337189	10010	75090.5	26158	5794.5	19073	11375	1886.5	13993.5	32602	10010	18772.5	2142	6.05085					2735	1347	718	622	1.2	439	931
100	35-39	male	2020-04	163	5.43333	No	No	215	88.3333	268.333	173.333	118.333	260	1717959	708950	2255826	528387	299877	789329	1400281	663741	2.04619e+06	26530	26723.5	27930.5	9791	7990.5	9856.5	33373.5	30177.5	33178.5	2266	6.40113					1835	1515	789	725	1.1	175	138
101	50-54	male	2020-04	137	4.56667	No	No	133.333	551.667	70	170	80	165	1.15348e+06	2.19849e+06	829026	753498	380656	788027	975890	400123	767222	26178.5	12776	33160.5	13200	12688	14187.5	32986	24890	36087	2012	7.16014					1572	1035	583	424	1.4	237	287
102	18-19	male	2020-04	151	5.03333	No	No	31.6667	63.3333	31.6667	58.3333	58.3333	40	399094	712310	153605	353350	218981	156004	348425	582624	125600	37518	36167	14758	19080	11283.5	16623	40633	41634.5	31399.5	830	2.95374					2198	1489	694	761	0.9	162	533
103	65-69	male	2020-03	183	6.1	No	No	676.667	226.667	170	1203.33	431.667	328.333	7.15341e+06	1571063	1275427	8.15946e+06	2.28704e+06	2024011	6.32712e+06	1209982	1053713	35464.5	22588.5	24188	21720	15716	17643.5	39965	25623	28395.5	2343	6.73276					3479	2321	1224	1029	1.2	274	878
104	60-64	male	2020-04	158	5.26667	No	No	63.3333	66.6667	186.667	123.333	85	268.333	690944	376860	817800	566197	238629	728847	656342	240022	717584	35623	17019.5	14081	12644.5	7320	8304	40035.5	20661	15589.5	2250	6.46552					2794	1750	616	1069	0.6	185	849
105	50-54	male	2020-04	189	6.3	No	No	393.333	306.667	583.333	618.333	490	580	3.15155e+06	1467602	2.77582e+06	2.42489e+06	1557380	1561244	2.69064e+06	1102637	1.93682e+06	26117.5	15226	15463	11885	9369	8128	28739	17805	21403	2135	7.59786					1279	878	592	251	2.4	216	179
106	55-59	female	2020-04	149	4.96667	No	No	0	3.33333	10	0	1.66667	11.6667	0	5688	42084.5	0	41654.5	36734.5	0	2481.5	39259.5	0	1896	11932	0	14347	5592.5	0	2481.5	13342.5	1041	2.94068					2080	1379	984	374	2.6	368	329
107	35-39	female	2020-04	185	6.16667	No	No	336.667	230	175	1335	1096.67	605	1.90685e+06	1.1686e+06	719860	6777560	4699421	2039344	1648618	896952	565294	18776	16553	13411	16557	13854.5	10686	20709	16631	15391.5	1203	3.4569					2010	1896	951	753	1.3	1	107
108	40-44	male	2020-04	205	6.83333	No	No	193.333	68.3333	295	208.333	75	341.667	1643279	451718	2106653	626490	315980	1057293	1382005	329848	1.80899e+06	27229.5	20278	24024	9334.5	11956.5	9984.5	37478.5	24272.5	27809	1740	5	15.55	92.1	112.55	4.25641	3861	2855	1331	1420	0.9	359	459
109	75-79	male	2020-04	157	5.23333	No	No	33.3333	48.3333	35	46.6667	43.3333	81.6667	229522	165010	188611	187350	153856	301342	184308	73639	157722	23074.5	11605	17292	10017.5	9017.5	10621	23038	15892	22867	2294	6.59195					4460	3047	1624	1383	1.2	155	1239
110	70-74	male	2020-03	184	6.13333	Yes	No	70	53.3333	105	131.667	165	121.667	360464	173796	560126	393530	450872	254139	313728	144794	451786	17439	9974	16561.5	9495	8628	6703	21872	9803.5	21603	2125	6.00282	8.1	81.2	92.5	4.24561	2793	1623	755	854	0.9	158	990
111	45-49	male	2020-04	171	5.7	No	No	176.667	353.333	50	101.667	83.3333	105	938734	2.24699e+06	302063	345584	227896	337402	442337	543124	166244	17087.5	20895	18112	10996.5	8755	10651	33384.5	49700	15823	1474	4.23563					2081	1342	833	486	1.7	248	476
112	45-49	male	2020-04	177	5.9	No	No	15	20	20	25	23.3333	33.3333	114911	199266	70933	81623.5	95219	40827	110142	167819	64874.5	17266.5	34490.5	9595	11130	14871	3727.5	22742.5	49980	14002.5	967	2.73164					2459	1701	1225	467	2.6	259	460
113	60-64	male	2020-04	178	5.93333	No	No	580	688.333	268.333	1195	1463.33	481.667	3494753	3818331	1.2463e+06	4.76242e+06	5.44451e+06	1652979	2.65859e+06	3165090	1024867	20174.5	18489	15489	12924.5	12097	10655	21698.5	21024.5	18338	1033	2.91808					790	615	267	301	0.9	28	143
114	85-89	male	2020-04	152	5.06667	No	No	133.333	36.6667	36.6667	121.667	78.3333	68.3333	955485	222535	302026	304026	345852	220917	609409	174468	278354	22992.5	20964.5	25659.5	6923.5	11123.5	7693	40519.5	38455.5	32372	2303	6.50565					869	631	432	200	2.2	21	215
115	65-69	male	2020-04	207	6.9	No	No	1465	1026.67	1445	1565	478.333	1621.67	1.32118e+07	8227653	1.24969e+07	11527236	2653062	10875637	9901229	3236527	10306159	30180	26676.5	28689	24641	18542.5	22290	37887.5	39632.5	31270	1264	3.57062					1514	999	782	235	3.3	191	315
116	85-89	male	2020-04	176	5.86667	No	No	83.3333	48.3333	25	211.667	81.6667	48.3333	665120	353552	156227	828067	286412	168036	646033	308296	120950	24618	22664	21125.5	11946	9328	6872.5	26485.5	30252	36385	2500	7.06215					4645	1873	915	973	0.9	144	2622
117	25-29	male	2020-04	162	5.4	Yes	Yes	206.667	85	166.667	350	91.6667	191.667	1.35183e+06	131160	1.66899e+06	1255629	376313	1875779	1228444	125877	1321729	35262.5	19577.5	23214.5	16215	11428.5	14671.5	38680.5	27705.5	24481.5	2036	5.85057					3967	2616	1863	747	2.5	391	947
118	75-79	male	2020-04	203	6.76667	No	No	123.333	20	240	248.333	98.3333	435	1880835	446864	1271952	1.43122e+06	201330	846360	1696018	263040	1098380	30342.5	17017	25039.5	13180	6746	14136.5	31571.5	27017	32410	1726	4.87571	18.8	106.8	111.3	2.46415	2962	2285	937	1245	0.8	186	463
119	70-74	male	2020-04	170	5.66667	No	No	296.667	280	241.667	390	393.333	316.667	5398787	2.8712e+06	2539185	2141539	1.77197e+06	1.4678e+06	4.99675e+06	2364923	2.11409e+06	59273.5	33796	34597	17986	14831	15188	67776.5	41880.5	41718.5	1117	3.20977					2021	1338	1051	274	3.8	181	476
120	45-49	male	2020-04	205	6.83333	No	No	370	378.333	581.667	515	613.333	695	3.73472e+06	2.11658e+06	5.71503e+06	2710841	2322074	3.9387e+06	3159759	1.82747e+06	5.00495e+06	33479	18603.5	32739	16988.5	12288	18398.5	36910.5	22021.5	39359.5	2249	6.46264					2706	2046	1151	868	1.3	229	404
121	65-69	male	2020-04	133	4.43333	Yes	Yes	33.3333	13.3333	80	60	28.3333	135	169768	37895.5	456446	167334	76857.5	403550	125602	18090	420810	15421.5	9593.5	18026.5	9189.5	9705.5	8832.5	18464.5	6679.5	30309	2688	7.59322	6.1	46.45	83.15	4.56098	2469	1302	709	578	1.2	116	1015
122	30-34	male	2020-04	193	6.43333	No	No	173.333	150	683.333	105	118.333	170	1871162	444910	637670	604496	397986	326332	1.4714e+06	364296	518067	33563.5	23897	28266	10943	10067	8873	48936	25993	39851	1140	4.05694					1519	1128	601	458	4.3	174	182
123	55-59	female	2020-03	189	6.3	No	No	61.6667	15	33.3333	93.3333	28.3333	53.3333	379170	28615	159606	199386	50444	156248	251576	15431	147665	20663.5	6221.5	14119	8373	5225	9351	23684	5143.5	16912.5	2712	7.7931					2091	1441	1100	314	3.5	469	178
124	20-24	male	2020-05	107	3.56667	No	No	83.3333	336.667	98.3333	105	211.667	161.667	752176	3271886	709986	684030	1180955	1011234	749711	2338255	590952	25072	30866	20617.5	12436	11465	15909	25072	30866	30196	2429	8.64413					2829	1905	1090	733	1.5	452	464
125	30-34	female	2020-04	159	5.3	No	No	215	330	195	300	292.5	237.5	937706	1224875	749603	847420	409478	576018	891298	734708	668018	21852	16248.5	19133.5	13277	6761	11412.5	25386	20759.5	25156.5	2402	6.9023					2993	2165	1292	860	1.5	418	384
126	40-44	male	2020-04	202	6.73333	No	No	40	31.6667	71.6667	46.6667	28.3333	88.3333	333507	258744	583688	334346	134239	297197	309392	212706	510560	29436.5	28390.5	26660.5	16343.5	11120	8900	38254.5	25012	27868.5	2406	6.79661					2157	1410	759	671	1.1	259	471
127	40-44	male	2020-03	150	5	No	No	128.333	0	238.333	110	0	305	1.11836e+06	6262	1.8716e+06	444716	2544	1140915	850838	2896	1561201	28233	3131	25831	10455.5	2544	11266.5	37899.5	2896	29870.5	1811	6.44484	32.1	105.6	107.65	2.46961	1946	1346	1030	269	3.8	229	364
128	70-74	male	2020-04	161	5.36667	No	No	120	80	26.6667	166.667	93.3333	80	965158	645872	63428.5	563204	255993	184842	935856	503327	56953	26532.5	27162.5	3731	11523.5	9010.5	5906	29741	33301.5	4068	2784	9.90747					3311	1707	786	894	0.9	94	1496
129	75-79	male	2020-03	205	6.83333	No	No	555	228.333	261.667	1406.67	670	598.333	4484699	1771697	1.93584e+06	9991710	3926325	3.67607e+06	4042326	1.55979e+06	1697902	26386	24340.5	23454	23184	18711	19408	28548.5	26443	23889	1048	2.96045					1436	979	643	350	1.8	46	401
130	50-54	male	2020-04	141	4.7	No	No	101.667	8.33333	48.3333	90	16.6667	76.6667	501848	29284.5	414928	239910	36787.5	280412	243650	12799	367726	16934	6881.5	26625.5	9028	4618.5	11555	24690	12799	36510.5	1667	4.70904					2000	1424	949	452	2.1	254	311
131	55-59	male	2020-04	116	3.86667	No	No	65	43.3333	28.3333	93.3333	16.6667	51.6667	425771	208784	92595	241986	107967	119292	414890	70040	74272.5	20834.5	16642	10742	7969.5	16713	7166.5	23503	18355.5	11340.5	2260	8.0427					1378	1049	553	481	1.2	149	177
132	40-44	male	2020-04	136	4.53333	No	No	28.3333	56.6667	73.3333	36.6667	43.3333	105	105426	366784	493515	44509.5	92859	296192	46991	224426	336061	13972	20376	21774.5	3516.5	6632	8907.5	11747.5	41636.5	21519	2392	6.75706					2916	1992	1326	591	2.2	287	564
133	50-54	male	2020-04	178	5.93333	No	No	10	20	16.6667	26.6667	31.6667	28.3333	82964.5	127336	68532	158768	216896	100278	74651	111924	67592	36042	21222.5	11005	13867	20996	10419	37325.5	19504	11978.5	82	0.231638					1477	906	428	472	0.9	8.1	486
134	30-34	male	2020-04	142	4.73333	Yes	Yes	75	15	88.3333	161.667	23.3333	35	533640	107400	476750	474833	89638	185008	465338	91800.5	263338	23880.5	15990	16848.5	9145.5	8148.5	12920.5	27401	27298.5	32916.5	2519	7.23851	6.15	72.5	92.1	4.95062	2366	1556	677	792	0.9	235	517
135	45-49	female	2020-04	166	5.53333	No	No	30	36.6667	53.3333	38.3333	41.6667	56.6667	402792	327844	575238	176302	120582	200346	386140	311325	569112	43674	21567.5	34969.5	13919.5	8539	10595	53383	26826.5	38315.5	1889	5.33616					2157	1291	824	431	1.9	337	516
136	65-69	female	2020-04	220	7.33333	No	No	830	250	380	810	250	360	6067179	434271	1182210	2.75538e+06	560616	998748	3627001	317814	978712	21213	12171	16164	11037	6884	8875	25913.5	12700	18955.5	1398	4.97509					2255	1663	875	738	1.2	250	339
137	80-84	male	2020-04	183	6.1	No	No	180	36.6667	290	256.667	93.3333	190	1392091	300428	728376	1.01437e+06	305236	696362	1100660	263360	441160	24717	19788.5	7827.5	12455	8942.5	11058	28004.5	25304	18659	2648	7.48023					1785	1132	916	206	4.5	155	495
138	55-59	female	2020-04	172	5.73333	Yes	No	66.6667	40	93.3333	163.333	91.6667	190	443504	127640	628168	739298	346690	872378	378965	69088.5	499524	21858.5	10950	22029	14625	11128.5	15304.5	23682	10739	24215.5	2437	7.00287					3627	2053	1263	783	1.6	641	924
139	70-74	male	2020-04	162	5.4	Yes		148.333	60	208.333	228.333	80	230	1400842	311592	1.44124e+06	1.16778e+06	403364	1.10095e+06	1.0523e+06	206278	1.24819e+06	29225	15107.5	22445	14382.5	11213	13425.5	31011.5	16772.5	30040	2263	6.39266					3316	2390	1107	1218	0.9	344	575
140	75-79	male	2020-03	191	6.36667	No	No	1645	698.333	460	225	273.333	471.667	9.90903e+06	5.3462e+06	4323314	748530	773496	1722840	2458772	1864886	3.34294e+06	20040.5	25459.5	31000.5	10204	8884.5	11809.5	52651.5	39296	35393	1971	5.5678					2424	1764	746	975	0.8	259	392
141	40-44	male	2020-04	165	5.5	No	No	100	53.3333	123.333	130	33.3333	48.3333	553504	291133	743179	382444	105660	90739.5	525900	136563	331378	18241.5	18658.5	19518.5	9585	8804.5	5805	21642.5	26940.5	31809.5	1413	4.06034					2961	2112	1045	1036	1	368	474
142	35-39	male	2020-03	168	5.6	No	No	93.3333	190	226.667	138.333	238.333	241.667	770066	1631213	1.8537e+06	438568	612474	714341	638384	1214147	1541726	25950.5	28143	27470.5	9293	7859.5	8979	29750	33687	31871.5	862	3.06762					2996	2686	1706	899	1.9	174	122
143	60-64	female	2020-04	164	5.46667	No	No	130	40	216.667	163.333	41.6667	248.333	1.37886e+06	223364	1495986	531472	94561	666087	1252395	175738	1.31556e+06	34814.5	17576.5	23441	10416.5	7302	9173.5	40464	19318	27843.5	2546	7.19209					2965	2391	1216	1094	1.1	245	314
144	65-69	female	2020-03	196	6.53333	No	No	158.333	48.3333	151.667	190	61.6667	181.667	1155601	233654	959234	575242	141130	405104	933324	194822	811420	24220	16124	20668.5	10084	7756.5	7467.5	28258.5	20556.5	25200	1951	5.5113					1267	839	518	249	1.9	208	215
145	45-49	male	2020-04	199	6.63333	No	No	51.6667	26.6667	80	68.3333	71.6667	90	424810	267074	288718	274388	238793	337604	313860	260402	224916	27059	28407.5	10973.5	10968.5	9328.5	10743	37194.5	32458.5	14671.5	1885	5.41667					2091	1179	744	408	1.8	282	614
146	55-59	male	2020-04	161	5.36667	Yes	Yes	76.6667	11.6667	141.667	206.667	66.6667	363.333	544134	112812	707944	1.26257e+06	303480	1.91456e+06	513472	98705.5	615074	23623	35803.5	16888	19095.5	12122.5	16908	25115.5	32901.5	18131	2511	7.21552	3.7	78.45	103.55	4.45902	2190	1771	598	1044	0.6	249	125
147	60-64	female	2020-04	161	5.36667	No	No	36.6667	40	45	46.6667	48.3333	113.333	252028	71402	205020	266446	139325	293152	237382	61206.5	153108	23593.5	5950	11060	13992.5	6102	7137	29005.5	7650.5	16765	489	1.38136					2273	1618	1198	415	2.9	286	363
148	70-74	female	2020-04	179	5.96667	No	No	101.667	15	36.6667	55	35	51.6667	876846	104277	210692	124480	81433.5	107178	477360	89352.5	194684	29425	21482	19153.5	6823	6753.5	6105	45852	28095	25666	1378	3.89266					2424	1662	1247	430	2.9	253	495
149	70-74	male	2020-04	170	5.66667	No	No	323.333	76.6667	70	546.667	196.667	51.6667	3.48984e+06	540305	429888	3.53253e+06	1.05751e+06	426438	3.07658e+06	428081	308472	36486.5	23506	20079.5	20499	15777	17561.5	40587.5	27988	25705.5	2070	5.84746					1637	1398	685	667	1	64	170
150	50-54	female	2020-04	120	4	No	No	98.3333	83.3333	416.667	135	50	310	642130	399748	1598919	209212	95236	574118	562738	156134	1.23662e+06	22049	15881.5	12932	10396	10495	12664.5	25578.5	23361	26896	2222	6.27684	14.35	116.25	111.3	2.77404	1557	1054	606	434	1.4	164	338
151	80-84	female	2020-04	178	5.93333	Yes	No	143.333	45	145	298.333	106.667	243.333	1102546	212324	827703	1508895	516920	1.11197e+06	951143	161724	772662	24749	13148	18245.5	16086	14713.5	14440.5	26420	16661	22193.5	2593	7.45115	108.05	107.65	106.4	0.454545	1395	869	687	170	4	242	276
152	75-79	female	2020-04	223	7.43333	No	No	90	83.3333	156.667	86.6667	83.3333	153.333	392595	313463	712290	290472	224764	445316	265446	271567	602659	25801.5	20066.5	18890	10736	9026.5	9466.5	29535.5	21730	22187.5	1838	6.54093					1648	1360	834	497	1.7	134	149
153	45-49	female	2020-04	139	4.63333	No	No	60	76.6667	303.333	91.6667	71.6667	383.333	528823	427818	1603413	286598	139003	1054296	440371	325562	1.39567e+06	29237.5	19065	17557.5	10635	6477	9069	39270	29894	19338	986	3.5089					1968	1506	1059	442	2.4	180	258
154	75-79	female	2020-04	183	6.1	No	No	103.333	83.3333	235	111.667	71.6667	101.667	633770	492065	790079	238650	113655	310402	544679	306372	550226	19927	19178	11180	7126.5	5112.5	10046.5	28141	25481	34389	738	2.12069					1493	1761	907	873	1	242	483
155	60-64	female	2020-04	155	5.16667	No	No	66.6667	36.6667	156.667	68.3333	41.6667	158.333	587100	247554	1088446	198688	85029	387298	413990	180974	931294	26377	21628.5	23073	8694	6854.5	8102	27403.5	29748	28293.5	2147	6.06497					2240	1353	1009	336	3	370	493
156	80-84	female	2020-04	161	5.36667	No	No	70	106.667	70	151.667	141.667	136.667	858843	769728	429921	429536	378694	473021	794842	598174	325698	32555.5	21293	16359.5	8449	8309	10472	34469	29100.5	16078	2387	6.74294					2171	1492	1037	450	2.3	117	558
157	45-49	female	2020-04	186	6.2	No	No	186.667	120	218.333	243.333	20	203.333	1.28837e+06	525600	1.03751e+06	557888	33473.5	571680	1.036e+06	119364	852740	23240.5	14657	15926.5	7475.5	3961.5	9209	23868	61349.5	28445.5	2342	6.72989					2424	1764	746	975	0.8
158	80-84	female	2020-04	171	5.7	No	No	103.333	56.6667	101.667	130	96.6667	113.333	466042	273636	593526	328530	278522	198358	333318	165376	474944	15033	15776.5	20558	7934.5	10125	5920	16519	17001	23378.5	1300	3.73563					1295	938	486	440	1.1	150	200
159	65-69	female	2020-04	130	4.33333	No	No	63.3333	40.6667	50	60	33.3333	70.6667	740913	950835	1614201	374686	684417	568436	656059	782567	1266676	7911	20981	23355.7	10790.3	11255.7	10284.3	27877	28991.7	43403	2148	7.64413					1831	1450	1091	361	3	229	143
160	55-59	female	2020-03	158	5.26667	No	No	53.3333	36.6667	120	81.6667	51.6667	178.333	296920	303442	716574	151536	132972	621148	255296	253082	658314	16656	22860	19051.5	5964	7609.5	11198.5	21613.5	30012	22311	1825	5.15537					1039	766	459	273	1.7	162	109
161	25-29	female	2020-03	170	5.66667	No	No	86.6667	13.3333	56.6667	125	18.3333	71.6667	598032	60941.5	382595	311562	59457.5	426858	515716	37593.5	353807	22530.5	17106.5	22992	8351.5	10328.5	19820	23609	18796.5	26010.5	1358	3.9023					2209	1689	991	638	1.6	311	197
162	40-44	male	2020-04	146	4.86667	No	No	63.3333	58.3333	150	108.333	86.6667	93.3333	530737	293062	699734	442000	175282	381640	463980	220208	454798	24373.5	13444	14507	11558	5712	11439.5	25324.5	16855.5	31121.5	2293	6.58908					2863	1888	1382	456	3	325	606
163	85-89	male	2020-04	172	5.73333	No	No	125	126.667	58.3333	253.333	185	108.333	900948	554810	324759	1154940	584878	275994	810528	373202	209224	23854	14622	17013	15386	10588.5	8103	28246	15290	19869	2020	5.70621					3094	2392	1211	1145	1.1	53	619
164	50-54	female	2020-03	161	5.36667	No	No	405	283.333	991.667	280	340	1081.67	3.37202e+06	1792050	9285574	1201710	1.09552e+06	5.13363e+06	2604108	1.41044e+06	7916157	27599.5	20650.5	31061.5	13513.5	10220	15565.5	39999.5	30744	35155.5	1471	4.22701					2315	1696	1095	585	1.9	154	452
165	55-59	female	2020-03	169	5.63333	No	No	456.667	90	166.667	608.333	166.667	286.667	3.8028e+06	265113	1067537	2226275	185526	823238	3.58662e+06	200655	954566	27131.5	9962	19966.5	12184.5	3637.5	9539.5	30301	10032.5	22824.5	2412	6.93103					1838	1320	630	691	0.9	347	164
166	85-89	female	2020-03	169	5.63333	No	No	140	0	123.333	140	0	176.667	507810	15148.5	604441	274713	578	270476	420262	0	548525	12090.5	15148.5	16336	7043	578	5444	17510.5	0	17141	2440	7.01149					1715	1310	627	660	0.9	141	258
167	55-59	female	2020-04	177	5.9	No	No	13.3333	50	80	20	56.6667	85	10954	63250.5	115060	25439.5	51107	91465.5	119378	245326	412347	20787.5	17134.5	19100	6493.5	7656	6483.5	31891.5	20622.5	26875	2320	6.66667					1825	1445	894	606	1.5	167	210
168	70-74	male	2020-04	186	6.2	No	No	365	293.333	291.667	365	293.333	291.667	1011073	596543	967129	1023046	926918	1009947	970388	412839	841162	18065.5	10553.5	18069.5	9215	10159	11130	19599.5	13826.5	20058.5	2123	5.99718					4340	3509	982	2521	0.4	159	669
169	50-54	female	2020-04	137	4.56667	No	No	126	212	343.333	164.667	303.333	548.667	2667091	5456372	2003155	2203752	5693709	1413043	2071837	4640004	1668961	4970.5	15671.7	20949.3	9069.67	13281.3	10079.3	21524.7	24505.7	26807	1623	5.7758					2228	1788	1327	427	3.1	125	280
170	60-64	female	2020-04	207	6.9	No	No	188.333	126.667	258.333	346.667	206.667	123.333	2136699	570340	1.30997e+06	2133842	1.11353e+06	900251	1911638	469586	986522	35265.5	13070.5	15929.5	16750	12706.5	14656	39982.5	19635	47056	2363	6.79023					1743	1039	679	357	1.9	454	210
171	30-34	female	2020-04	182	6.06667	No	No	43.3333	20	66.6667	53.3333	21.6667	51.6667	290756	287383	416358	202806	148878	133102	241994	269084	339856	25225.5	43073	19115	11014.5	21751.5	8022.5	32067.5	65025.5	26468	1762	6.27046	47.35	118.3	108.9	1.88412	1424	1060	301	449	1.3	238	121
172	50-54	female	2020-04	136	4.53333	No	No	90.6667	20	49.3333	62	27.3333	68.6667	273680	544069	1220427	410736	387402	569035	221156	378367	810383	4288.5	16450.7	15457.3	16379	5585	9507.67	19390.3	17690	28921.3	2731	9.71886					1637	1152	894	248	3.6	220	243
173	65-69	female	2020-04	197	6.56667	No	No	281.667	35	5	388.333	43.3333	10	2796452	199952	43139	1636532	174544	51754.5	2610599	181090	41518	33138	19580	34282.5	14031.5	14097	17251	37050.5	21416	41518	1598	4.51412					1484	1047	538	474	1.1	255	175
174	50-54	male	2020-04	153	5.1	No	No	250	130	250	175	185	322.5	707861	767029	1.05245e+06	471478	434812	504564	559517	714740	935702	14157	29312	20861.5	6735	11315.5	7901	15542	37347	26058	2329	6.5791					2743	1817	1167	643	1.8	221	689
175	40-44	female	2020-04	152	5.06667	Yes	No	213.333	40	30	278.333	43.3333	28.3333	2205193	214351	138902	1518371	204421	128300	2080086	184978	135632	36900.5	17247	16206	17516	10759	8800.5	40348.5	19807	17393	2188	7.78648	11.15	88.8	105.6	2.63111	2644	1725	1079	615	1.8	268	642
176	70-74	female	2020-04	198	6.6	Yes	No	33.3333	13.3333	26.6667	45	8.33333	5	242024	56056.5	140163	153972	97719	52360	229826	47126	108382	21481.5	13359.5	18266.5	7167	11184.5	6385	26947.5	18412	24048	1734	4.89831					1093	900	619	273	2.3	112	77
177	70-74	female	2020-03	180	6	No	No	166.667	123.333	110	160	160	110	1469440	856807	781860	933638	726848	540572	1.25892e+06	749685	645710	28948	23096.5	24118.5	12324.5	9586	8797	39094.5	31144	31604.5	695	2.47331					1034	750	579	170	3.4	214	127
178	45-49	female	2020-04	121	4.03333	No	No	38.3333	20	38.3333	66.6667	33.3333	61.6667	438140	229172	286358	199029	65291.5	193997	409486	199410	276540	39716.5	39519	25220.5	9951	6247	10476	42801	56157.5	29562	1373	3.87853					2019	1406	822	552	1.5	285	321
179	45-49	female	2020-04	162	5.4	No	No	76.6667	16.6667	100	60	28.3333	120	778077	80352	855248	270904	60596.5	351136	662198	72860	790713	34133	16282.5	28485.5	14901	6343	9394	44369.5	16813.5	34400.5	1802	5.0904					1363	1143	560	552	1	37	167
180	40-44	female	2020-04	166	5.53333	No	No	33.3333	40	23.3333	31.6667	30	41.6667	316818	293696	194704	84733.5	86299.5	88000	242419	150796	124058	31531	22707	27814.5	9072	9868	7069.5	39824	25924.5	20596	2303	6.61782					1565	1166	415	743	0.6	267	124
181	55-59	female	2020-03	178	5.93333	No	No	260	88.3333	123.333	363.333	108.333	188.333	2.74085e+06	725548	1.32356e+06	1821519	595142	773439	2.53257e+06	647737	1179149	35138.5	27429.5	36228.5	16435	17189	13239.5	40760	34933.5	40810	465	1.33621					2446	1850	1132	719	1.6	246	325
182	60-64	female	2020-04	168	5.6	Yes	No	176.667	56.6667	110	336.667	178.333	218.333	1.65722e+06	484553	928258	2.05536e+06	937002	1.16557e+06	1574334	438769	893128	30750	25561.5	27119.5	20111.5	17283.5	17679.5	35097	30538.5	33668	2459	7.06609					2227	1449	906	544	1.7	445	310
183	65-69	female	2020-03	144	4.8	No	No	243.333	85	200	333.333	85	236.667	1.69808e+06	697441	779734	688532	215237	473887	1462676	583246	592898	23306.5	26406.5	15244.5	14074	13670	12714.5	26906.5	42742.5	23128	2348	8.35587					1634	1123	693	431	1.6	115	389
184	60-64	male	2020-04	165	5.5	No	No	290	373.333	200	471.667	453.333	256.667	3218817	2671040	1500653	2.31806e+06	2.00089e+06	1220513	2812427	2.05473e+06	1.29498e+06	35252.5	22928	23527	15019.5	13624.5	14036.5	37109	31132	25644.5	1666	4.78736					2011	1617	1176	428	2.8	130	254
185	70-74	female	2020-04	161	5.36667	No	No	460	83.3333	16.6667	530	76.6667	100	3.42725e+06	585484	59930.5	1.78074e+06	271332	170126	2539719	374344	58422	24028.5	19235	5227.5	10774.5	8392	4456.5	29610.5	24001	5344	2050	5.79096					2646	1916	1046	794	1.3	171	554
186	70-74	male	2020-03	141	4.7	No	No	215.333	68	55.3333	256	208	110.667	1282896	979026	4267962	1531544	787192	2166731	882691	855497	3822877	14715.5	12730.7	22864.7	8862.33	8423	10708	21084.7	25369	34088.7	2411	6.81073					2178	1568	1106	482	2.3	124	476
187	50-54	female	2020-03	141	4.7	No	No	108.333	78.3333	146.667	106.667	101.667	200	1399867	98202.5	1207.5	771292	53477	1530	1055876	69527.5	0	17182.5	12275	1207.5	8969.5	4113.5	765	20274	13905.5	0	1797	6.39502					1635	979	639	350	1.8	134	512
188	75-79	female	2020-04	164	5.46667	No	No	270	13.3333	0	285	43.3333	3.33333	906364	493290	992064	419226	338090	826080	755026	457246	865866	27750.5	20777.5	24014	11973.5	10112	13343	34605.5	26345	27853	2262	5.51707					3675	2721	1832	793	2.3	394	535
189	60-64	female	2020-04	155	5.16667	No	No	100	56.6667	33.3333	180	66.6667	60	940098	271748	218806	883512	231169	258559	796456	137272	195758	30192.5	14542	20559.5	16135.5	11007.5	13612.5	32350	24917.5	34843.5	1182	3.33898					1779	1305	1068	208	5.1	125	342
190	55-59	female	2020-04	165	5.5	No	No	213.333	43.3333	36.6667	333.333	100	106.667	1490105	193545	186053	1.32158e+06	405336	285486	1.33993e+06	177940	97128.5	22825	13962.5	14566	12112.5	10295.5	6761	27962	16988	13921.5	2496	7.17241					1748	1361	994	367	2.7	118	265
191	50-54	male	2020-04	163	5.43333	No	No	11.6667	31.6667	36.6667	20	26.6667	41.6667	63994.5	405470	277440	20048	71614.5	110716	22862.5	312957	239838	17322.5	44073.5	25245.5	2914	7103.5	9062.5	13830.5	62049.5	32527	1240	4.41281					1534	977	639	319	2	108	445
192	60-64	female	2020-04	163	5.43333	No	No	276.667	233.333	316.667	380	275	400	3.37428e+06	1456730	2.79784e+06	2194909	1235611	1.76409e+06	2.91504e+06	1.06612e+06	2336619	39289	20848	29447	18043	14102	14116.5	42667	24793	32455.5	1855	5.24011					2334	1554	1097	467	2.4	530	242
193	30-34	female	2020-03	181	6.03333	No	No	458.333	315	320	675	388.333	473.333	4.90723e+06	2997829	3243566	4175458	2035565	2.94212e+06	3.87083e+06	2.16921e+06	2.70596e+06	34246.5	29535.5	31593.5	19487	15851.5	18985	36253.5	36585.5	35521	602	1.72989					1574	1288	964	301	3.2	121	141
194	70-74	female	2020-04	158	5.26667	No	No	303.333	53.3333	33.3333	326.667	58.3333	35	2800886	250762	461052	939800	123797	123575	2.48139e+06	196056	445824	29203	11940.5	29544	8954.5	5012.5	7254.5	33323	16830.5	34256.5	2370	6.81034					2124	1399	776	625	1.2	414	306
195	50-54	male	2020-04	222	7.4	No	No	323.333	216.667	283.333	338.333	238.333	300	2840321	1.17251e+06	1.76397e+06	1.22686e+06	634114	831932	2279479	743188	1.54829e+06	29347	17896.5	20439	12078	8791.5	9117	38635	24281	27302	2169	5.29024					1134	720	396	278	1.4	52	315
196	50-54	female	2020-04	174	5.8	No	No	140	36.6667	16.6667	126.667	41.6667	33.3333	1.67938e+06	335008	87429	643739	114184	66244.5	1358527	259848	83238	41354	28770	13885.5	16099.5	6416	6498.5	52866	33557.5	17746.5	1482	4.25862					1471	1124	630	441	1.4	127	207
197	75-79	male	2020-04	157	5.23333	No	No	66.6667	65	203.333	111.667	121.667	261.667	674036	477193	1.52089e+06	866598	612184	1415886	577378	370220	1303003	32464.5	23239	24571	21860	14301	16764.5	31067	33655.5	33430.5	2566	7.24859					1592	1046	937	98	9.6	146	365
198	90-94	male	2020-03	182	6.06667	No	No	20	13.3333	16.6667	30	3.33333	31.6667	156321	67389.5	33861.5	136412	47160.5	96844.5	141386	46167.5	15687	17950	13959	5835	13203.5	8928	6674	20483.5	15389	3921.5	892	2.51977					1110	868	440	392	1.1	43	192
199	30-34	male	2020-04	138	4.6	No	No	95	78.3333	61.6667	108.333	40	61.6667	661183	544797	596916	434548	286202	383886	531302	407036	513786	22181.5	21462	29555	10481	13416.5	13960	26423.5	28076.5	36698.5	1900	6.76157					2504	1573	871	653	1.3	491	395
200	55-59	female	2020-04	173	5.76667	No	No	381.667	316.667	348.333	566.667	360	536.667	3.30437e+06	2279810	3.21604e+06	2483254	1019326	2376423	3.02057e+06	1311672	2.97309e+06	28199	23517	30270	13735	8629	13903.5	31756	25779	34462	2260	6.49425					2323	1743	1050	664	1.6	315	259
201	65-69	female	2020-03	144	4.8	No	No	74	48.6667	98	112.667	76.6667	172.667	604442	1821704	982755	895452	1630643	927633	465958	1663442	711661	9875.25	16402.3	24637.3	14081.3	12025.3	10302.3	25496	27972	17601.3	2411	8.58007					1448	1154	758	351	2.2	160	130
202	35-39	male	2020-04	193	6.43333	No	No	1576.67	403.333	1038.33	2516.67	720	1563.33	1.53778e+07	2.79855e+06	9443282	21332522	3.62157e+06	12576276	13442988	2505204	8.53877e+06	32389.5	22733.5	30126.5	28027.5	16236	26409	35543	25218	33749.5	2121	6.09483					3014	2318	1210	1065	1.1	268	418
203	50-54	female	2020-03	199	6.63333	No	No	183.333	56.6667	70	860	200	265	1797565	1.08215e+06	5.61343e+06	1012422	511610	3002755	1574042	979404	4.8235e+06	34080.5	24533	27530	12673	8236.5	11551.5	40191	30644.5	31886.5	1263	3.62931					1746	1405	874	490	1.8	220	60
204	45-49	male	2020-04	194	6.46667	No	No	113.333	96.6667	276.667	168.333	50	346.667	5876731	655852	853886	1551445	306282	668332	2648256	446728	787105	23360	26675	21949	13490.5	12203.5	11010	36060	30231.5	25077	921	2.64655					1675	1219	788	140	1.9	76	346
205	50-54	female	2020-03	165	5.5	Yes	No	66.6667	96.6667	190	76.6667	151.667	201.667	290870	912918	1.39811e+06	155808	542084	706436	210302	843230	1.03578e+06	14121	30840	24528	7414	11742	11921.5	18146	40979	30171	1758	4.9661					1604	1178	787	369	2.1	220	199
206	30-34	male	2020-04	160	5.33333	No	No	383.333	131.667	210	400	110	105	3.50327e+06	1.01798e+06	754128	1.55415e+06	410288	465662	2911528	759864	527602	30160.5	25850	13228.5	12677.5	11994.5	14286.5	34062	36220	29879	2134	6.13218					1918	1117	589	481	1.2	295	501
207	60-64	female	2020-04	146	4.86667	No	No	6.66667	0	35	13.3333	8.33333	53.3333	49496.5	24793	203364	25296.5	25988.5	123384	37092	20289	176211	12508	8264	15242	5072.5	3712.5	6950	18546	20289	26816	1722	6.12811					3348	2759	2055	693	3	202	342
208	35-39	female	2020-04	171	5.7	No	No	50	103.333	170	50	115	250	292634	946452	1373279	144812	451842	1007252	208143	813807	1172086	21155.5	33488	26903	8518	12951	13636.5	27029	46656	30295	1105	3.12147					1524	1018	693	318	2.2	267	228
209	25-29	female	2020-04	147	4.9	No	No	93.3333	23.3333	20	130	36.6667	40	775354	193005	117815	559020	110560	271282	384428	181970	111644	26573.5	24006	15491.5	13699.5	8084	16170	33680	29935.5	18606.5	932	3.31673					1881	1438	1003	415	2.4	226	197
210	65-69	female	2020-04	173	5.76667	No	No	391.667	258.333	793.333	685	438.333	1040	474643	269192	548712	849234	511142	859022	2.0854e+06	1.26467e+06	3823270	21769.5	19806.5	18020	7723	6330.5	6233.5	21651.5	24821.5	20565	2883	8.28448					4052	2217	1012	1055	1	320	1421
211	50-54	female	2020-04	169	5.63333	No	No	140	70	80	170	63.3333	50	1.53416e+06	725146	755664	633021	322602	451218	1.45589e+06	591442	523788	31507.5	26466.5	25033.5	9761	9450.5	14907	37459	31480.5	31713	2472	6.98305					1515	1000	757	236	3.2	333	175
212	40-44	male	2020-04	156	5.2	No	No	146.667	80	116.667	168.333	116.667	190	1.2781e+06	591063	929984	535329	366720	783166	1092427	540178	900254	29047	25913	27095	10254	10125.5	13499	31863	31659	32712.5	2254	6.36723					2101	1312	668	570	1.2	172	612
213	65-69	female	2020-04	174	5.8	No	No	98.3333	148.333	85	101.667	125	108.333	821107	1.46871e+06	815235	558072	585394	689839	693248	1.24805e+06	781402	27800.5	32268.5	34266.5	13665.5	11934	16549.5	32794	35863	34323.5	1949	5.50565					2523	1626	1350	262	5.1	211	675
214	45-49	female	2020-04	197	6.56667	No	No	223.333	213.333	190	475	405	558.333	2.35901e+06	2.10676e+06	1.45181e+06	2.57128e+06	1833729	3112796	1816267	1852176	1.30247e+06	35566.5	32324.5	25036	16074.5	13143	16677	38704	37889	27123	1567	4.50287					1283	1052	799	240	3.3	158	45
215	55-59	male	2020-04	131	4.36667	No	No	278.333	241.667	443.333	436.667	226.667	591.667	2.40423e+06	1.61383e+06	2.57932e+06	650833	443948	956245	2072882	848560	2132796	28220.5	21845	19094	12054.5	12929	11733.5	31896	31052.5	23783.5	2695	9.59075					2368	1531	676	796	0.8	302	532
216	65-69	male	2020-03	153	5.1	Yes	No	95	33.3333	18.3333	236.667	131.667	50	788318	250503	109572	748776	453939	121770	689575	227908	104476	26777.5	21240	11301.5	9883	9733.5	6178	29981	23202	12882.5	2707	7.77874					3180	1569	964	509	1.9	447	1015
217	30-34	female	2020-03	170	5.66667	No	No	113.333	46.6667	60	201.667	76.6667	108.333	1099003	390380	253262	740322	301800	252542	991168	323292	206272	32314	27883.5	12828.5	12282.5	13120.5	7738	36965	35560	13786	1134	3.25862					2253	1704	949	757	1.3	409	135
218	35-39	female	2020-04	177	5.9	Yes	Yes	50	15	60	86.6667	50	83.3333	409772	67228.5	306400	286354	94420.5	306151	332487	67228.5	214107	27539.5	16644	17310	10175	5601	11924.5	35098.5	16644	25539	2240	6.43678					1521	1050	676	376	1.8	258	198
219	55-59	female	2020-04	184	6.13333	Yes	No	86.2745	456.863	496.078	103.922	215.686	356.863	610955	1.46848e+06	1802955	318206	385341	832690	523595	369146	1393927	28342.5	12650	14398	11209	6702	8902	30354.5	16739	23571	2255	8.02491	7.45	71.35	87.15	4.83735	1186	816	469	306	1.5	179	188
220	25-29	male	2020-04	170	5.66667	No	No	10	13.3333	13.3333	23.3333	20	43.3333	136887	97763.5	96918	54687	53742.5	55476	109330	96342.5	63626	34221	18360.5	18448.5	6886.5	8077.5	10342	40477.5	19268	45813	1143	4.06762					2406	1491	781	698	1.1	196	713
221	85-89	female	2020-04	168	5.6	No	No	50	23.3333	116.667	63.3333	38.3333	33.3333	430388	169106	259323	193924	200280	108066	351307	103952	112359	28269	24157.5	7165.5	9068.5	15526	9824	40401.5	19418	21364.5	1744	5.01149					1266	900	589	285	2.1	129	217
222	75-79	female	2020-04	160	5.33333	No	No	196.667	83.3333	140	281.667	113.333	191.667	1.49232e+06	827708	640040	985538	325300	381754	1.35916e+06	785375	603198	25636	33391.5	15443.5	11676	9232.5	6463	29654.5	41858	18184.5	2432	6.98851					2261	1641	910	678	1.3	272	337
223	45-49	female	2020-04	164	5.46667	No	No	303.333	63.3333	471.667	325	70	490	2.83204e+06	439743	3.74026e+06	783412	158706	1087007	2.11182e+06	312915	3412836	28711	17751	25209.5	7627.5	5592	7060.5	35052	22730	28754.5	1737	4.90678					1139	779	510	216	2.4	211	146
224	60-64	male	2020-04	184	6.13333	No	No	373.333	80	213.333	186.667	253.333	278.333	1.77032e+06	542756	782654	1.26878e+06	1.0184e+06	803242	1577917	469456	700692	29014.5	16264	28864	14807	12305.5	13427.5	34138.5	19417	31553.5	1858	6.6121					3035	2293	1332	9114	1.5	306	350
225	65-69	male	2020-04	162	5.4	Yes	No	180	23.3333	286.667	373.333	165	530	1.13328e+06	84161	1.40794e+06	1405358	599778	1753894	993262	77174.5	1.12187e+06	20909.5	8224.5	15492.5	11838	10889	10629.5	24277	9422	17190.5	2584	7.42529					2969	2107	784	1314	0.6	166	696
226	45-49	male	2020-04	213	7.1	No	No	368.333	128.333	136.667	361.667	128.333	130	3.20116e+06	1.15185e+06	639126	1.33023e+06	467589	588834	2.77942e+06	752289	568117	31976.5	21962	19818	12123	11512	13315.5	34968.5	30091	25108	2059	7.3274					2352	1475	579	800	0.7	125	751
227	55-59	male	2020-03	170	5.66667	No	No	203.333	86.6667	153.333	196.667	125	186.667	854290	681445	1.45778e+06	556258	333844	895100	648305	627564	1.26284e+06	14004.5	23836	31462.5	9428	9358	15868	16623	31177.5	33762	2154	7.66548					3562	2729	1021	1647	0.6	144	685
228	70-74	male	2020-04	155	5.16667	No	No	30	46.6667	26.6667	35	26.6667	43.3333	267419	102738	149921	110316	130280	201510	233585	3397.5	140766	27924.5	7271	18110.5	10509	18214.5	16335	40734.5	1698.5	22662	2167	6.22701					1812	1152	454	683	0.7	80	578
229	60-64	female	2020-04	160	5.33333	No	No	230	170	110	421.667	245	265	1.41854e+06	841002	568592	1.34752e+06	689382	679060	1083112	528646	499486	20009	15999	16459.5	10547.5	9276.5	8538.5	21751.5	19811	18562	252	0.896797					877	683	271	411	0.7	1	159
230	45-49	male	2020-04	220	7.33333	No	No	1308.33	225	125	801.667	330	146.667	10455371	2199459	495052	3.71067e+06	1264146	541176	4.22725e+06	1705946	440572	26761.5	29502	13196	14902	11745.5	10189	32256	32173.5	16405	3342	8.15122					1620	1099	636	416	1.5	290	162
231	50-54	female	2020-04	230	7.66667	No	No	178.333	240	303.333	141.667	201.667	235	1.20506e+06	2187303	2418782	528876	805528	1.15563e+06	1.01926e+06	1.62552e+06	2015923	21825	25196	27091	9362	11004.5	14115.5	32396	39072.5	40508	2579	6.29024					1900	1059	676	359	1.9	353	482
232	50-54	male	2020-04	134	4.46667	Yes	No	153.333	140	221.667	161.667	161.667	323.333	1.06199e+06	661847	1255568	540032	383373	1.15948e+06	796681	467576	887728	21448.5	14918	18512.5	9791.5	7028.5	11260	26769	18096.5	21672	2266	8.06406					2595	1842	1059	717	1.5	242	485
233	45-49	male	2020-04	188	6.26667	No	No	108.333	91.6667	65	180	111.667	105	40918.5	107832	51107	143276	91828.5	68685	629486	528602	346354	19348	21011.5	20611.5	5704.5	5919.5	3846.5	20982.5	25322.5	21379.5	2475	7.11207					2513	1349	867	369	2.3	246	871
234	45-49	female	2020-04	153	5.1	No	No	141.667	66.6667	61.6667	143.333	126.667	143.333	1276798	619416	740324	393776	411096	425046	856536	472740	642802	27362.5	25760	31842	8414	9577	9025	36207	44760	37963.5	1625	4.66954					1986	1446	941	480	2	298	231

## Sheet: BNT162b2-vaccinees
Vacinee Nº	Age range (years)	Sex	preVac_sfu/million PBMC IFN S	preBoost_sfu/million PBMC IFN S	15D_sfu/million PBMC INF S	1M_sfu/million PBMC INF S	3M_sfu/million PBMC INF S	preVac_sfu/million PBMC IL2 S	preBoost_sfu/million PBMC IL2 S	15D_sfu/million PBMC IL2 S	1M_sfu/million PBMC IL2 S	3M_sfu/million PBMC IL2 S	preVac_sfu/million PBMC IFN+IL2 S	preBoost_sfu/million PBMC IFN+IL2 S	15D_sfu/million PBMC IFN+IL2 S	1M_sfu/million PBMC IFN+IL2 S	3M_sfu/million PBMC IFN+IL2 S	N_preVac IFN	N_preBoost IFN	M_preVac IFN	M_preBoost IFN	N_preVac IL2	N_preBoost IL2	M_preVac IL2	M_preBoost IL2	N_preVac IFN+IL2	N_preBoost IFN+IL2	M_preVac IFN+IL2	M_preBoost IFN+IL2	preVac_S1 IgG OD	preBoost_S1 IgG OD	15D_S1 IgG OD	1M_S1 IgG OD	3M_S1 IgG OD	preVac_S1 IgG ratio	preBoost_S1 IgG ratio	15D_S1 IgG ratio	1M_S1 IgG ratio	3M_S1 IgG ratio	preVac_Normalized Infection_Dil 1/50	preBoost_Normalized Infection_Dil 1/50	15D_Normalized Infection_Dil 1/50	1M_Normalized Infection_Dil 1/50	preVac_Normalized Infection_Dil 1/500	preBoost_Normalized Infection_Dil 1/500	15D_Normalized Infection_Dil 1/500	1M_Normalized Infection_Dil 1/500	preVac_Normalized Infection_Dil 1/2000	preBoost_Normalized Infection_Dil 1/2000
1	25-29	male	0	648.333	643.333	438.333	205	0	1708.33	1226.67	930	596.667	0	420	386.667	273.333	150	7	8	5	37	0	0	0	3	0	2	0	12	483	2607	6830	8643	3783	1.09029	7.53468	22.9433	20.9274	10.3361
2	25-29	male	20	331.667	746.667	695	161.667	20	681.667	480	478.333	181.667	15	155	213.333	258.333	70	22	22	20	15	12	2	7	0	10	5	3	0	37	3646	7398	11589	4590	0.0835214	8.23025	25.6256	28.0605	12.541
3	25-29	female	0	35	473.333	440	71.6667	0	66.6667	636.667	635	165	0	13.3333	243.333	255	51.6667	3	7	10	8	0	3	0	0	0	5	0	8	138	1459	7272	9762	3771	0.311512	4.21676	24.5099	23.6368	10.3033
4	60-64	female	3.33333	5	158.333	155	68.3333	13.3333	65	408.333	350	138.333	0	6.66667	76.6667	110	36.6667	2	2	17	18	0	0	10	0	2	2	0	0	269	711	5514	5820	2415	0.607223	1.60497	17.9409	14.092	6.59836
5	60-64	female	0	45	1291.67	885	241.667	23.3333	76.6667	418.333	365	66.6667	1.66667	26.6667	193.333	190	33.3333	3	3	2	0	7	0	8	0	0	3	0	0	79	2227	6684	9714	4186.5	0.17833	5.02709	23.1429	23.5206	11.4385			3.05	3.1			39.9	56.05
6	35-39	female	5	95.4003	605	170	140	0	329.401	631.667	191.667	160	1.66667	57.6002	246.667	73.3333	60	12	5	33	34	0	0	0	18	0	0	3	0	42	2248	6092	8025	3591	0.0948081	5.07449	22.1158	19.431	9.81148
7	20-24	female	1.66667	36.6667	631.667	240	95	5	81.6667	725	303.333	115	0	23.3333	266.667	123.333	48.3333	3	7	0	2	0	0	0	0	0	7	0	2	59	2631	7008	9756	4806	0.133183	7.60405	26.6823	23.6223	13.1311
8	40-44	male	3.33333	713.333	915	733.333	200	5	771.667	718.333	653.333	215	6.66667	428.333	405	381.667	103.333	5	0	27	17	0	0	12	0	0	0	0	0	65	2194	6856	9327	4093.5	0.146727	4.9526	23.8892	22.5835	11.1844			3.7	4.55			52.1	69.75
9	60-64	female	5	18.3333	846.667	420	100	10	103.333	791.667	440	113.333	1.66667	8.33333	443.333	280	60	2	3	0	5	0	0	0	13	0	0	2	0	58	1059	6420	7329	3438	0.130926	2.39052	18.8793	17.7458	9.39344	96	68.5	2	5.25	107	106	64	75	115.5	110
10	55-59	female	1.66667	30	490	733.333	110	3.33333	251.667	800	1540	340	0	15	298.333	461.667	91.6667	22	45	13	13	0	0	8	0	8	17	2	0	68	470	6088	6666	2616	0.153499	1.35838	16.6921	16.1404	7.14754
11	40-44	female	8.33333	143.333	213.333	140	43.3333	6.66667	520	315	221.667	95	1.66667	91.6667	91.6667	73.3333	23.3333	20	12	18	10	10	0	7	8	15	7	3	5	36	1743	6238	7947	3673.5	0.0812641	3.93454	20.7709	19.2421	10.0369
12	30-34	female	8.33333	658.333	315	350	56.6667	3.33333	1145	255	331.667	85	3.33333	388.333	160	201.667	46.6667	3	3	15	7	0	2	0	0	3	0	0	0	37	3009	6854	9744	3822	0.0835214	6.79233	22.5739	23.5932	10.4426
13	25-29	male	1.66667	801.667	1340	536.667	200	8.33333	1711.67	1183.33	496.667	205	0	586.667	671.667	315	128.333	3	5	12	13	7	0	18	5	0	0	0	0	75	2988	6914	10551	4306.5	0.1693	6.74492	26.7783	25.5472	11.7664			4.25	3.85			40.7	50.85
14	55-59	female	0	173.333	211.667	203.333	165	0	293.333	223.333	230	191.667	0	105	63.3333	100	95	12	20	5	0	0	0	0	0	0	2	0	0	41	2200	5774	6738	2799	0.0925508	4.96614	16.5961	16.3148	7.64754
15	55-59	female	11.6667	375.284	748.333	260	581.667	25	871.133	905	233.333	811.667	5	237.736	401.667	166.667	391.667	7	14	18	17	0	0	7	2	0	3	0	0	71	2449	7080	10221	4368	0.160271	5.52822	25.0271	24.7482	11.9344
16	50-54	female	10	38.3333	71.6667	285	276.667	13.3333	391.667	128.333	491.667	651.667	8.33333	28.3333	38.3333	195	203.333	7	5	10	3	5	0	12	0	2	0	5	0	44	1189	6886	7092	3456	0.0993228	2.68397	18.2069	17.1719	9.44262
17	55-59	female	5	181.667	540	705	145	1.66667	856.667	756.667	1166.67	285	0	146.667	346.667	515	121.667	5	17	10	0	2	12	3	0	0	0	2	0	167	1008	7096	8598	3717	0.376975	2.2754	23.6823	20.8184	10.1557
18	55-59	female	13.3333	143.333	1708.33	2460	156.667	11.6667	360	578.333	1320	91.6667	1.66667	98.3333	346.667	763.333	66.6667	18	5	7	3	0	12	0	15	0	3	0	2	48	2119	7378	8976	3957	0.108352	4.7833	23.6158	21.7337	10.8115			2.6	3.2			38.35	50.55
19	50-54	female	0	55	386.667	160	76.6667	0	138.333	425	123.333	81.6667	0	36.6667	203.333	60	35	0	10	32	18	0	0	0	0	0	0	5	2	45	930	6438	8172	3723	0.10158	2.09932	18.0296	19.7869	10.1721
20	20-24	male	0	138.333	436.667	168.333	98.3333	0	210	501.667	195	118.333	0	81.6667	276.667	106.667	61.6667	7	8	3	2	0	0	0	7	0	0	0	0	33	2055	7380	10014	4576.5	0.0744921	5.93931	24.931	24.247	12.5041
21	25-29	female	1.66667	8.33333	325	156.667	10	8.33333	50	298.333	136.667	0	1.66667	6.66667	123.333	70	0	3	2	3	13	8	0	10	15	2	2	0	2	125	1874	6300	8778	3552	0.282167	4.23025	23.5862	21.2542	9.70492	120.5	41.5	3.5	3.55	112.5	85.5	41	59.95	59.55	54.85
22	20-24	female	3.33333	260	1350	601.667	228.333	6.66667	391.667	520	255	105	1.66667	190	288.333	146.667	43.3333	2	3	10	3	0	0	0	0	0	0	0	2	47	2981	7210	10878	4836	0.106095	8.61561	26.2537	26.339	13.2131
23	25-29	female	5	141.667	1671.67	1365	541.667	0	238.333	940	650	371.667	0	66.6667	505	391.667	220	2	13	3	0	0	0	0	0	0	0	0	0	138	3009	7308	9666	3937.5	0.311512	6.79233	24.133	23.4044	10.7582	87.5	50	1	3.6	93.5	84	48	67.6	93	99.5
24	55-59	female	0	23.3333	501.667	506.667	158.333	0	126.667	486.667	508.333	185	0	15	261.667	290	115	3	5	7	0	0	0	0	0	0	0	0	0	37	460	6254	7947	3091.5	0.0835214	1.03837	19.7291	19.2421	8.44672
25	20-24	male	6.66667	23.3333	1986.67	1893.33	730	5	30	1325	1370	536.667	3.33333	8.33333	778.333	838.333	315	2	3	5	0	0	0	8	0	0	0	2	0	64	2274	6168	7395	3538.5	0.14447	6.57	19.7734	17.9056	9.66803
26	35-39	female	10	68.3333	610	200	43.3333	3.33333	148.333	625	255	65	10	45	371.667	133.333	28.3333	0	3	0	5	7	0	7	7	0	2	0	0	84	1904	3659	7344	2707.5	0.195349	4.29797	21.8941	17.7821	7.39754			3.15	16.7			73.3	75
27	50-54	female	5	158.333	1853.33	941.667	388.333	3.33333	595	1258.33	625	183.333	3.33333	108.333	568.333	306.667	115	12	0	12	3	0	0	8	12	2	0	5	2	66	1268	6418	6789	3060	0.148984	2.8623	20.7118	16.4383	8.36066	99	64.5	2	8.55	103	89.5	47	63.15	62.65	58.4
28	25-29	female	6.66667	311.667	1598.33	1293.33	236.667	6.66667	348.333	1170	1180	215	3.33333	135	783.333	705	133.333	13	5	7	0	8	3	5	0	7	0	0	0	150	2229	7472	9825	4662	0.3386	5.0316	25.633	23.7893	12.7377	104	48.5	1.5	3.7	122	89.5	42.5	49.7	67	60.15
[truncated: 19 more columns]

## Sheet: Healthy Controls
Healthy Controls Nº	IFN S1 sfu/million PBMC	IFN N sfu/million PBMC	IFN M sfu/million PBMC
HC 1	10	0	0
HC 2	5	5	8.33333
HC 3	6.66667	0	3.33333
HC 4	0	0	0
HC 5	20	10	3.33333
HC 6	3.33333	3.33333	3.33333
HC 7	0	0	3.33333
HC 8	0	3.33333	0
HC 9	6.66667	0	0
HC 10	3.33333	10	6.66667
HC 11	16.6667	3.33333	33.3333
HC 12	3.33333	0	0
HC 13	0	0	0
HC 14	0	0	0
HC 15	0	6.66667	13.3333
HC 16	0	3.33333	0
HC 17	0	0	0
HC 18	0	0	16.6667
HC 19	3.33333	6.66667	3.33333
HC 20	0	0	0
HC 21	13.3333	3.33333	3.33333
HC 22	23.3333	6.66667	10
HC 23	23.3333	10	16.6667
HC 24	16.6667	0	3.33333
HC 25	23.3333	3.33333	20
HC 26	0	0	16.6667
HC 27	3.33333	0	0
HC 28	6.66667	6.66667	3.33333
HC 29	0	3.33333	0
HC 30	13.3333	13.3333	13.3333
